# Supplementary material for: What Does Temporal Brain Signal Complexity Reveal About Verbal Creativity?
Source: Front Behav Neurosci. 2020 Aug 27;14:146. doi: 10.3389/fnbeh.2020.00146 (PMC7481454; doi:10.3389/fnbeh.2020.00146)
Supplement: Supplementary file 1 [file Table_1.xlsx]

## Sheet: Sheet1
Time scales	Model	CFI	ꭓ2	df	Δꭓ2	Δ df	p-value	Estimated mean MSE during original associations	Estimated mean MSE during typical associations	Mean MSE with equality constraint
Small- AUC	1	0.991	21.521	9	̶	̶	̶	6.729	6.457	6.744
	2	0.978	42.324	10	20.803	1	<.001
Medium- AUC	1	0.995	16.534	9	̶	̶	̶	14.73	14.21	14.769
	2	0.985	32.093	10	15.559	1	<.001
Large- AUC	1	0.999	9.953	9	̶	̶	̶	6.386	6.276	6.398
	2	0.997	13.7	10	3.747	1	> .05
