# Supplementary material for: What Does Temporal Brain Signal Complexity Reveal About Verbal Creativity?
Source: Front Behav Neurosci. 2020 Aug 27;14:146. doi: 10.3389/fnbeh.2020.00146 (PMC7481454; doi:10.3389/fnbeh.2020.00146)
Supplement: Supplementary file 4 [file Data_Sheet_2.zip]

Archive with 10 entries (10 files):
- Results/1.1_SmallAUC_FixedMean.txt
- Results/1_SmallAUC_FreeMean.txt
- Results/2.1_MediumAUC_FixedMean.txt
- Results/2_MediumAUC_FreeMean.txt
- Results/3.1_LargeAUC_FixedMean.txt
- Results/3_LargeAUC_FreeMean.txt
- Results/AUCs+OriginalityFluencyScores.csv
- Results/LDSM_LargeAUC.txt
- Results/LDSM_MediumAUC.txt
- Results/LDSM_SmallAUC.txt
