# Supplementary material for: What Does Temporal Brain Signal Complexity Reveal About Verbal Creativity?
Source: Front Behav Neurosci. 2020 Aug 27;14:146. doi: 10.3389/fnbeh.2020.00146 (PMC7481454; doi:10.3389/fnbeh.2020.00146)
Supplement: Supplementary file 4 [file Data_Sheet_2.zip › Results/1.1_SmallAUC_FixedMean.txt]

1.1 Small AUC: fixed mean

  Optimization method                           NLMINB
  Number of free parameters                         35
  Number of equality constraints                     1

  Number of observations                            92
  Number of missing patterns                         1

  Estimator                                         ML
  Model Fit Test Statistic                      42.324
  Degrees of freedom                                10
  P-value (Chi-square)                           0.000

Model test baseline model:

  Minimum Function Test Statistic             1477.054
  Degrees of freedom                                28
  P-value                                        0.000

User model versus baseline model:

  Comparative Fit Index (CFI)                    0.978
  Tucker-Lewis Index (TLI)                       0.938

Loglikelihood and Information Criteria:

  Loglikelihood user model (H0)               -452.561
  Loglikelihood unrestricted model (H1)       -431.399

  Number of free parameters                         34
  Akaike (AIC)                                 973.122
  Bayesian (BIC)                              1058.863
  Sample-size adjusted Bayesian (BIC)          951.540

Root Mean Square Error of Approximation:

  RMSEA                                          0.187
  90 Percent Confidence Interval          0.131  0.247
  P-value RMSEA <= 0.05                          0.000

Standardized Root Mean Square Residual:

  SRMR                                           0.058

Parameter Estimates:

  Information                                 Observed
  Observed information based on                Hessian
  Standard Errors                             Standard

Latent Variables:
                   Estimate  Std.Err  z-value  P(>|z|)   Std.lv  Std.all
  cued =~                                                               
    LowAUC1.cued      1.000                               1.033    0.979
    LowAUC2.cued      1.080    0.043   24.842    0.000    1.116    0.989
    LowAUC3.cued      1.126    0.055   20.304    0.000    1.164    0.981
    LowAUC4.cued      1.128    0.071   15.987    0.000    1.166    0.972
  noncued =~                                                            
    LowAUC1.noncud    1.000                               1.151    0.935
    LowAUC2.noncud    0.979    0.043   22.607    0.000    1.127    0.963
    LowAUC3.noncud    1.079    0.056   19.357    0.000    1.242    0.959
    LowAUC4.noncud    1.117    0.067   16.619    0.000    1.286    0.973

Covariances:
                     Estimate  Std.Err  z-value  P(>|z|)   Std.lv  Std.all
  cued ~~                                                                 
    noncued             1.135    0.183    6.188    0.000    0.954    0.954
 .LowAUC1.cued ~~                                                         
   .LowAUC2.cued       -0.036    0.031   -1.151    0.250   -0.036   -1.031
   .LowAUC3.cued       -0.064    0.029   -2.195    0.028   -0.064   -1.291
   .LowAUC4.cued       -0.123    0.027   -4.555    0.000   -0.123   -2.060
 .LowAUC2.cued ~~                                                         
   .LowAUC3.cued       -0.040    0.025   -1.641    0.101   -0.040   -1.060
   .LowAUC4.cued       -0.071    0.022   -3.301    0.001   -0.071   -1.561
 .LowAUC1.noncued ~~                                                      
   .LowAUC2.noncud      0.044    0.033    1.316    0.188    0.044    0.315
   .LowAUC3.noncud      0.014    0.033    0.430    0.667    0.014    0.089
   .LowAUC4.noncud     -0.057    0.027   -2.085    0.037   -0.057   -0.425
 .LowAUC2.noncued ~~                                                      
   .LowAUC3.noncud      0.023    0.025    0.934    0.350    0.023    0.199
   .LowAUC4.noncud     -0.027    0.020   -1.315    0.189   -0.027   -0.273

Intercepts:
                   Estimate  Std.Err  z-value  P(>|z|)   Std.lv  Std.all
   .LowAUC1.cd        0.000                               0.000    0.000
    cued       (A)    6.744    0.123   54.854    0.000    6.527    6.527
   .LwAUC1.nnc        0.000                               0.000    0.000
    noncued    (A)    6.744    0.123   54.854    0.000    5.860    5.860
   .LowAUC2.cd       -0.564    0.291   -1.938    0.053   -0.564   -0.500
   .LowAUC3.cd       -0.892    0.372   -2.398    0.016   -0.892   -0.752
   .LowAUC4.cd       -0.894    0.474   -1.884    0.060   -0.894   -0.746
   .LwAUC2.nnc        0.032    0.294    0.109    0.913    0.032    0.027
   .LwAUC3.nnc       -0.667    0.378   -1.766    0.077   -0.667   -0.515
   .LwAUC4.nnc       -1.041    0.456   -2.284    0.022   -1.041   -0.787

Variances:
                   Estimate  Std.Err  z-value  P(>|z|)   Std.lv  Std.all
    cued              1.068    0.169    6.330    0.000    1.000    1.000
    noncued           1.325    0.237    5.589    0.000    1.000    1.000
   .LowAUC1.cued      0.046    0.036    1.289    0.198    0.046    0.041
   .LowAUC2.cued      0.027    0.033    0.812    0.417    0.027    0.021
   .LowAUC3.cued      0.054    0.019    2.846    0.004    0.054    0.038
   .LowAUC4.cued      0.078    0.021    3.787    0.000    0.078    0.054
   .LowAUC1.noncud    0.191    0.047    4.043    0.000    0.191    0.126
   .LowAUC2.noncud    0.101    0.031    3.249    0.001    0.101    0.074
   .LowAUC3.noncud    0.134    0.029    4.634    0.000    0.134    0.080
   .LowAUC4.noncud    0.095    0.026    3.655    0.000    0.095    0.054

> 

> parameterEstimates(fit_2, standardized=TRUE)
               lhs op             rhs label    est    se      z pvalue ci.lower ci.upper std.lv std.all std.nox
1             cued =~    LowAUC1.cued        1.000 0.000     NA     NA    1.000    1.000  1.033   0.979   0.979
2             cued =~    LowAUC2.cued        1.080 0.043 24.842  0.000    0.995    1.165  1.116   0.989   0.989
3             cued =~    LowAUC3.cued        1.126 0.055 20.304  0.000    1.018    1.235  1.164   0.981   0.981
4             cued =~    LowAUC4.cued        1.128 0.071 15.987  0.000    0.990    1.266  1.166   0.972   0.972
5          noncued =~ LowAUC1.noncued        1.000 0.000     NA     NA    1.000    1.000  1.151   0.935   0.935
6          noncued =~ LowAUC2.noncued        0.979 0.043 22.607  0.000    0.895    1.064  1.127   0.963   0.963
7          noncued =~ LowAUC3.noncued        1.079 0.056 19.357  0.000    0.970    1.188  1.242   0.959   0.959
8          noncued =~ LowAUC4.noncued        1.117 0.067 16.619  0.000    0.986    1.249  1.286   0.973   0.973
9     LowAUC1.cued ~1                        0.000 0.000     NA     NA    0.000    0.000  0.000   0.000   0.000
10            cued ~~            cued        1.068 0.169  6.330  0.000    0.737    1.398  1.000   1.000   1.000
11            cued ~1                     A  6.744 0.123 54.854  0.000    6.503    6.985  6.527   6.527   6.527
12 LowAUC1.noncued ~1                        0.000 0.000     NA     NA    0.000    0.000  0.000   0.000   0.000
13         noncued ~~         noncued        1.325 0.237  5.589  0.000    0.860    1.789  1.000   1.000   1.000
14         noncued ~1                     A  6.744 0.123 54.854  0.000    6.503    6.985  5.860   5.860   5.860
15            cued ~~         noncued        1.135 0.183  6.188  0.000    0.775    1.494  0.954   0.954   0.954
16    LowAUC1.cued ~~    LowAUC2.cued       -0.036 0.031 -1.151  0.250   -0.098    0.025 -0.036  -1.031  -1.031
17    LowAUC1.cued ~~    LowAUC3.cued       -0.064 0.029 -2.195  0.028   -0.122   -0.007 -0.064  -1.291  -1.291
18    LowAUC1.cued ~~    LowAUC4.cued       -0.123 0.027 -4.555  0.000   -0.176   -0.070 -0.123  -2.060  -2.060
19    LowAUC2.cued ~~    LowAUC3.cued       -0.040 0.025 -1.641  0.101   -0.089    0.008 -0.040  -1.060  -1.060
20    LowAUC2.cued ~~    LowAUC4.cued       -0.071 0.022 -3.301  0.001   -0.114   -0.029 -0.071  -1.561  -1.561
21 LowAUC1.noncued ~~ LowAUC2.noncued        0.044 0.033  1.316  0.188   -0.021    0.109  0.044   0.315   0.315
22 LowAUC1.noncued ~~ LowAUC3.noncued        0.014 0.033  0.430  0.667   -0.051    0.079  0.014   0.089   0.089
23 LowAUC1.noncued ~~ LowAUC4.noncued       -0.057 0.027 -2.085  0.037   -0.111   -0.003 -0.057  -0.425  -0.425
24 LowAUC2.noncued ~~ LowAUC3.noncued        0.023 0.025  0.934  0.350   -0.025    0.072  0.023   0.199   0.199
25 LowAUC2.noncued ~~ LowAUC4.noncued       -0.027 0.020 -1.315  0.189   -0.066    0.013 -0.027  -0.273  -0.273
26    LowAUC1.cued ~~    LowAUC1.cued        0.046 0.036  1.289  0.198   -0.024    0.116  0.046   0.041   0.041
27    LowAUC2.cued ~~    LowAUC2.cued        0.027 0.033  0.812  0.417   -0.038    0.091  0.027   0.021   0.021
28    LowAUC3.cued ~~    LowAUC3.cued        0.054 0.019  2.846  0.004    0.017    0.092  0.054   0.038   0.038
29    LowAUC4.cued ~~    LowAUC4.cued        0.078 0.021  3.787  0.000    0.038    0.118  0.078   0.054   0.054
30 LowAUC1.noncued ~~ LowAUC1.noncued        0.191 0.047  4.043  0.000    0.099    0.284  0.191   0.126   0.126
31 LowAUC2.noncued ~~ LowAUC2.noncued        0.101 0.031  3.249  0.001    0.040    0.162  0.101   0.074   0.074
32 LowAUC3.noncued ~~ LowAUC3.noncued        0.134 0.029  4.634  0.000    0.077    0.190  0.134   0.080   0.080
33 LowAUC4.noncued ~~ LowAUC4.noncued        0.095 0.026  3.655  0.000    0.044    0.145  0.095   0.054   0.054
34    LowAUC2.cued ~1                       -0.564 0.291 -1.938  0.053   -1.135    0.006 -0.564  -0.500  -0.500
35    LowAUC3.cued ~1                       -0.892 0.372 -2.398  0.016   -1.621   -0.163 -0.892  -0.752  -0.752
36    LowAUC4.cued ~1                       -0.894 0.474 -1.884  0.060   -1.824    0.036 -0.894  -0.746  -0.746
37 LowAUC2.noncued ~1                        0.032 0.294  0.109  0.913   -0.544    0.607  0.032   0.027   0.027
38 LowAUC3.noncued ~1                       -0.667 0.378 -1.766  0.077   -1.407    0.073 -0.667  -0.515  -0.515
39 LowAUC4.noncued ~1                       -1.041 0.456 -2.284  0.022   -1.935   -0.148 -1.041  -0.787  -0.787
> 

Table: Table 2: Factor Loadings

Latent Factor   Indicator              B      SE        Z    Beta  sig 
--------------  ----------------  ------  ------  -------  ------  ----
cued            LowAUC1.cued       1.000   0.000       NA   0.979  NA  
cued            LowAUC2.cued       1.080   0.043   24.842   0.989  *** 
cued            LowAUC3.cued       1.126   0.055   20.304   0.981  *** 
cued            LowAUC4.cued       1.128   0.071   15.987   0.972  *** 
noncued         LowAUC1.noncued    1.000   0.000       NA   0.935  NA  
noncued         LowAUC2.noncued    0.979   0.043   22.607   0.963  *** 
noncued         LowAUC3.noncued    1.079   0.056   19.357   0.959  *** 
noncued         LowAUC4.noncued    1.117   0.067   16.619   0.973  *** 


> fitMeasures(fit_2, c("cfi","rmsea","srmr"))
  cfi rmsea  srmr 
0.978 0.187 0.058 

> anova(fit_1,fit_2)
Chi Square Difference Test

      Df    AIC    BIC  Chisq Chisq diff Df diff Pr(>Chisq)    
fit_1  9 954.32 1042.6 21.521                                  
fit_2 10 973.12 1058.9 42.324     20.803       1   5.09e-06 ***
---
Signif. codes:  0 ‘***’ 0.001 ‘**’ 0.01 ‘*’ 0.05 ‘.’ 0.1 ‘ ’ 1
