# Supplementary material for: What Does Temporal Brain Signal Complexity Reveal About Verbal Creativity?
Source: Front Behav Neurosci. 2020 Aug 27;14:146. doi: 10.3389/fnbeh.2020.00146 (PMC7481454; doi:10.3389/fnbeh.2020.00146)
Supplement: Supplementary file 4 [file Data_Sheet_2.zip › Results/1_SmallAUC_FreeMean.txt]

1.1 Small AUC : free mean

  Optimization method                           NLMINB
  Number of free parameters                         35

  Number of observations                            92
  Number of missing patterns                         1

  Estimator                                         ML
  Model Fit Test Statistic                      21.521
  Degrees of freedom                                 9
  P-value (Chi-square)                           0.011

Model test baseline model:

  Minimum Function Test Statistic             1477.054
  Degrees of freedom                                28
  P-value                                        0.000

User model versus baseline model:

  Comparative Fit Index (CFI)                    0.991
  Tucker-Lewis Index (TLI)                       0.973

Loglikelihood and Information Criteria:

  Loglikelihood user model (H0)               -442.159
  Loglikelihood unrestricted model (H1)       -431.399

  Number of free parameters                         35
  Akaike (AIC)                                 954.319
  Bayesian (BIC)                              1042.581
  Sample-size adjusted Bayesian (BIC)          932.102

Root Mean Square Error of Approximation:

  RMSEA                                          0.123
  90 Percent Confidence Interval          0.056  0.191
  P-value RMSEA <= 0.05                          0.039

Standardized Root Mean Square Residual:

  SRMR                                           0.008

Parameter Estimates:

  Information                                 Observed
  Observed information based on                Hessian
  Standard Errors                             Standard

Latent Variables:
                   Estimate  Std.Err  z-value  P(>|z|)   Std.lv  Std.all
  cued =~                                                               
    LowAUC1.cued      1.000                               0.989    0.937
    LowAUC2.cued      1.070    0.041   25.871    0.000    1.058    0.940
    LowAUC3.cued      1.110    0.053   21.080    0.000    1.098    0.928
    LowAUC4.cued      1.104    0.066   16.682    0.000    1.091    0.918
  noncued =~                                                            
    LowAUC1.noncud    1.000                               1.111    0.927
    LowAUC2.noncud    0.985    0.041   23.875    0.000    1.094    0.944
    LowAUC3.noncud    1.085    0.053   20.564    0.000    1.205    0.938
    LowAUC4.noncud    1.127    0.062   18.169    0.000    1.251    0.950

Covariances:
                     Estimate  Std.Err  z-value  P(>|z|)   Std.lv  Std.all
  cued ~~                                                                 
    noncued             1.127    0.176    6.388    0.000    1.027    1.027
 .LowAUC1.cued ~~                                                         
   .LowAUC2.cued        0.070    0.021    3.384    0.001    0.070    0.496
   .LowAUC3.cued        0.052    0.015    3.362    0.001    0.052    0.318
 .LowAUC2.cued ~~                                                         
   .LowAUC3.cued        0.089    0.022    3.993    0.000    0.089    0.529
   .LowAUC4.cued        0.063    0.021    3.045    0.002    0.063    0.349
 .LowAUC3.cued ~~                                                         
   .LowAUC4.cued        0.143    0.029    4.875    0.000    0.143    0.689
 .LowAUC1.noncued ~~                                                      
   .LowAUC2.noncud      0.077    0.025    3.131    0.002    0.077    0.450
   .LowAUC3.noncud      0.058    0.024    2.384    0.017    0.058    0.292
 .LowAUC2.noncued ~~                                                      
   .LowAUC3.noncud      0.076    0.026    2.923    0.003    0.076    0.452
   .LowAUC4.noncud      0.034    0.021    1.630    0.103    0.034    0.218
 .LowAUC3.noncued ~~                                                      
   .LowAUC4.noncud      0.070    0.028    2.520    0.012    0.070    0.384

Intercepts:
                   Estimate  Std.Err  z-value  P(>|z|)   Std.lv  Std.all
   .LowAUC1.cued      0.000                               0.000    0.000
    cued              6.729    0.110   61.165    0.000    6.807    6.807
   .LowAUC1.noncud    0.000                               0.000    0.000
    noncued           6.457    0.125   51.729    0.000    5.815    5.815
   .LowAUC2.cued     -0.561    0.281   -1.993    0.046   -0.561   -0.498
   .LowAUC3.cued     -0.872    0.358   -2.434    0.015   -0.872   -0.737
   .LowAUC4.cued     -0.864    0.450   -1.919    0.055   -0.864   -0.726
   .LowAUC2.noncud    0.104    0.270    0.385    0.700    0.104    0.090
   .LowAUC3.noncud   -0.562    0.346   -1.625    0.104   -0.562   -0.437
   .LowAUC4.noncud   -0.898    0.406   -2.211    0.027   -0.898   -0.682

Variances:
                   Estimate  Std.Err  z-value  P(>|z|)   Std.lv  Std.all
    cued              0.977    0.164    5.963    0.000    1.000    1.000
    noncued           1.233    0.210    5.864    0.000    1.000    1.000
   .LowAUC1.cued      0.136    0.027    5.092    0.000    0.136    0.122
   .LowAUC2.cued      0.147    0.026    5.673    0.000    0.147    0.116
   .LowAUC3.cued      0.193    0.030    6.389    0.000    0.193    0.138
   .LowAUC4.cued      0.223    0.039    5.676    0.000    0.223    0.158
   .LowAUC1.noncud    0.200    0.036    5.563    0.000    0.200    0.140
   .LowAUC2.noncud    0.145    0.028    5.236    0.000    0.145    0.108
   .LowAUC3.noncud    0.197    0.037    5.351    0.000    0.197    0.119
   .LowAUC4.noncud    0.169    0.036    4.682    0.000    0.169    0.098


Warning message:
In lav_start_check_cov(lavpartable = lavpartable, start = START) :
  lavaan WARNING: starting values imply a correlation larger than 1;
                  variables involved are: cued noncued
> 
> # parameter estimates
> 
> parameterEstimates(fit_1, standardized=TRUE)
               lhs op             rhs    est    se      z pvalue ci.lower ci.upper std.lv std.all std.nox
1             cued =~    LowAUC1.cued  1.000 0.000     NA     NA    1.000    1.000  0.989   0.937   0.937
2             cued =~    LowAUC2.cued  1.070 0.041 25.871  0.000    0.989    1.151  1.058   0.940   0.940
3             cued =~    LowAUC3.cued  1.110 0.053 21.080  0.000    1.007    1.214  1.098   0.928   0.928
4             cued =~    LowAUC4.cued  1.104 0.066 16.682  0.000    0.974    1.234  1.091   0.918   0.918
5          noncued =~ LowAUC1.noncued  1.000 0.000     NA     NA    1.000    1.000  1.111   0.927   0.927
6          noncued =~ LowAUC2.noncued  0.985 0.041 23.875  0.000    0.904    1.066  1.094   0.944   0.944
7          noncued =~ LowAUC3.noncued  1.085 0.053 20.564  0.000    0.982    1.189  1.205   0.938   0.938
8          noncued =~ LowAUC4.noncued  1.127 0.062 18.169  0.000    1.005    1.248  1.251   0.950   0.950
9     LowAUC1.cued ~1                  0.000 0.000     NA     NA    0.000    0.000  0.000   0.000   0.000
10            cued ~~            cued  0.977 0.164  5.963  0.000    0.656    1.298  1.000   1.000   1.000
11            cued ~1                  6.729 0.110 61.165  0.000    6.513    6.944  6.807   6.807   6.807
12 LowAUC1.noncued ~1                  0.000 0.000     NA     NA    0.000    0.000  0.000   0.000   0.000
13         noncued ~~         noncued  1.233 0.210  5.864  0.000    0.821    1.645  1.000   1.000   1.000
14         noncued ~1                  6.457 0.125 51.729  0.000    6.213    6.702  5.815   5.815   5.815
15            cued ~~         noncued  1.127 0.176  6.388  0.000    0.782    1.473  1.027   1.027   1.027
16    LowAUC1.cued ~~    LowAUC2.cued  0.070 0.021  3.384  0.001    0.030    0.111  0.070   0.496   0.496
17    LowAUC1.cued ~~    LowAUC3.cued  0.052 0.015  3.362  0.001    0.021    0.082  0.052   0.318   0.318
18    LowAUC2.cued ~~    LowAUC3.cued  0.089 0.022  3.993  0.000    0.045    0.133  0.089   0.529   0.529
19    LowAUC2.cued ~~    LowAUC4.cued  0.063 0.021  3.045  0.002    0.022    0.104  0.063   0.349   0.349
20    LowAUC3.cued ~~    LowAUC4.cued  0.143 0.029  4.875  0.000    0.086    0.200  0.143   0.689   0.689
21 LowAUC1.noncued ~~ LowAUC2.noncued  0.077 0.025  3.131  0.002    0.029    0.125  0.077   0.450   0.450
22 LowAUC1.noncued ~~ LowAUC3.noncued  0.058 0.024  2.384  0.017    0.010    0.106  0.058   0.292   0.292
23 LowAUC2.noncued ~~ LowAUC3.noncued  0.076 0.026  2.923  0.003    0.025    0.128  0.076   0.452   0.452
24 LowAUC2.noncued ~~ LowAUC4.noncued  0.034 0.021  1.630  0.103   -0.007    0.075  0.034   0.218   0.218
25 LowAUC3.noncued ~~ LowAUC4.noncued  0.070 0.028  2.520  0.012    0.016    0.125  0.070   0.384   0.384
26    LowAUC1.cued ~~    LowAUC1.cued  0.136 0.027  5.092  0.000    0.084    0.189  0.136   0.122   0.122
27    LowAUC2.cued ~~    LowAUC2.cued  0.147 0.026  5.673  0.000    0.096    0.198  0.147   0.116   0.116
28    LowAUC3.cued ~~    LowAUC3.cued  0.193 0.030  6.389  0.000    0.134    0.252  0.193   0.138   0.138
29    LowAUC4.cued ~~    LowAUC4.cued  0.223 0.039  5.676  0.000    0.146    0.300  0.223   0.158   0.158
30 LowAUC1.noncued ~~ LowAUC1.noncued  0.200 0.036  5.563  0.000    0.130    0.271  0.200   0.140   0.140
31 LowAUC2.noncued ~~ LowAUC2.noncued  0.145 0.028  5.236  0.000    0.091    0.200  0.145   0.108   0.108
32 LowAUC3.noncued ~~ LowAUC3.noncued  0.197 0.037  5.351  0.000    0.125    0.269  0.197   0.119   0.119
33 LowAUC4.noncued ~~ LowAUC4.noncued  0.169 0.036  4.682  0.000    0.098    0.240  0.169   0.098   0.098
34    LowAUC2.cued ~1                 -0.561 0.281 -1.993  0.046   -1.112   -0.009 -0.561  -0.498  -0.498
35    LowAUC3.cued ~1                 -0.872 0.358 -2.434  0.015   -1.574   -0.170 -0.872  -0.737  -0.737
36    LowAUC4.cued ~1                 -0.864 0.450 -1.919  0.055   -1.746    0.018 -0.864  -0.726  -0.726
37 LowAUC2.noncued ~1                  0.104 0.270  0.385  0.700   -0.426    0.634  0.104   0.090   0.090
38 LowAUC3.noncued ~1                 -0.562 0.346 -1.625  0.104   -1.239    0.116 -0.562  -0.437  -0.437
39 LowAUC4.noncued ~1                 -0.898 0.406 -2.211  0.027   -1.694   -0.102 -0.898  -0.682  -0.682
> 

Table: Table 2: Factor Loadings

Latent Factor   Indicator              B      SE        Z    Beta  sig 
--------------  ----------------  ------  ------  -------  ------  ----
cued            LowAUC1.cued       1.000   0.000       NA   0.937  NA  
cued            LowAUC2.cued       1.070   0.041   25.871   0.940  *** 
cued            LowAUC3.cued       1.110   0.053   21.080   0.928  *** 
cued            LowAUC4.cued       1.104   0.066   16.682   0.918  *** 
noncued         LowAUC1.noncued    1.000   0.000       NA   0.927  NA  
noncued         LowAUC2.noncued    0.985   0.041   23.875   0.944  *** 
noncued         LowAUC3.noncued    1.085   0.053   20.564   0.938  *** 
noncued         LowAUC4.noncued    1.127   0.062   18.169   0.950  *** 


> fitMeasures(fit_1, c("cfi","rmsea","srmr"))
  cfi rmsea  srmr 
0.991 0.123 0.008 
> 
