# Supplementary material for: What Does Temporal Brain Signal Complexity Reveal About Verbal Creativity?
Source: Front Behav Neurosci. 2020 Aug 27;14:146. doi: 10.3389/fnbeh.2020.00146 (PMC7481454; doi:10.3389/fnbeh.2020.00146)
Supplement: Supplementary file 4 [file Data_Sheet_2.zip › Results/2.1_MediumAUC_FixedMean.txt]

2.1 Medium AUC: Fixed Mean

  Optimization method                           NLMINB
  Number of free parameters                         35
  Number of equality constraints                     1

  Number of observations                            92
  Number of missing patterns                         1

  Estimator                                         ML
  Model Fit Test Statistic                      32.093
  Degrees of freedom                                10
  P-value (Chi-square)                           0.000

Model test baseline model:

  Minimum Function Test Statistic             1457.600
  Degrees of freedom                                28
  P-value                                        0.000

User model versus baseline model:

  Comparative Fit Index (CFI)                    0.985
  Tucker-Lewis Index (TLI)                       0.957

Loglikelihood and Information Criteria:

  Loglikelihood user model (H0)              -1049.385
  Loglikelihood unrestricted model (H1)      -1033.338

  Number of free parameters                         34
  Akaike (AIC)                                2166.769
  Bayesian (BIC)                              2252.510
  Sample-size adjusted Bayesian (BIC)         2145.187

Root Mean Square Error of Approximation:

  RMSEA                                          0.155
  90 Percent Confidence Interval          0.097  0.217
  P-value RMSEA <= 0.05                          0.003

Standardized Root Mean Square Residual:

  SRMR                                           0.049

Parameter Estimates:

  Information                                 Observed
  Observed information based on                Hessian
  Standard Errors                             Standard

Latent Variables:
                   Estimate  Std.Err  z-value  P(>|z|)   Std.lv  Std.all
  cued =~                                                               
    MediumAUC1.cud    1.000                               2.366    0.981
    MediumAUC2.cud    1.076    0.040   27.115    0.000    2.546    0.988
    MediumAUC3.cud    1.078    0.051   21.082    0.000    2.549    0.980
    MediumAUC4.cud    1.062    0.061   17.276    0.000    2.512    0.971
  noncued =~                                                            
    MedimAUC1.nncd    1.000                               2.649    0.948
    MedimAUC2.nncd    1.005    0.042   23.878    0.000    2.662    0.975
    MedimAUC3.nncd    1.009    0.052   19.481    0.000    2.674    0.956
    MedimAUC4.nncd    1.053    0.061   17.138    0.000    2.790    0.969

Covariances:
                        Estimate  Std.Err  z-value  P(>|z|)   Std.lv  Std.all
  cued ~~                                                                    
    noncued                5.945    0.949    6.262    0.000    0.949    0.949
 .MediumAUC1.cued ~~                                                         
   .MediumAUC2.cud        -0.132    0.160   -0.824    0.410   -0.132   -0.717
   .MediumAUC3.cud        -0.292    0.138   -2.121    0.034   -0.292   -1.197
   .MediumAUC4.cud        -0.487    0.125   -3.888    0.000   -0.487   -1.675
 .MediumAUC2.cued ~~                                                         
   .MediumAUC3.cud        -0.210    0.124   -1.696    0.090   -0.210   -1.025
   .MediumAUC4.cud        -0.341    0.109   -3.122    0.002   -0.341   -1.394
 .MediumAUC1.noncued ~~                                                      
   .MedimAUC2.nncd         0.080    0.182    0.439    0.660    0.080    0.149
   .MedimAUC3.nncd        -0.023    0.169   -0.138    0.890   -0.023   -0.032
   .MedimAUC4.nncd        -0.339    0.148   -2.294    0.022   -0.339   -0.538
 .MediumAUC2.noncued ~~                                                      
   .MedimAUC3.nncd         0.005    0.135    0.034    0.973    0.005    0.009
   .MedimAUC4.nncd        -0.218    0.122   -1.792    0.073   -0.218   -0.508

Intercepts:
                   Estimate  Std.Err  z-value  P(>|z|)   Std.lv  Std.all
   .MdmAUC1.cd        0.000                               0.000    0.000
    cued       (A)   14.769    0.273   54.093    0.000    6.243    6.243
   .MdmAUC1.nn        0.000                               0.000    0.000
    noncued    (A)   14.769    0.273   54.093    0.000    5.575    5.575
   .MdmAUC2.cd       -1.140    0.582   -1.959    0.050   -1.140   -0.443
   .MdmAUC3.cd       -1.165    0.751   -1.551    0.121   -1.165   -0.448
   .MdmAUC4.cd       -0.872    0.905   -0.964    0.335   -0.872   -0.337
   .MdmAUC2.nn       -0.172    0.626   -0.275    0.783   -0.172   -0.063
   .MdmAUC3.nn       -0.200    0.769   -0.259    0.795   -0.200   -0.071
   .MdmAUC4.nn       -1.147    0.914   -1.255    0.209   -1.147   -0.398

Variances:
                   Estimate  Std.Err  z-value  P(>|z|)   Std.lv  Std.all
    cued              5.597    0.879    6.371    0.000    1.000    1.000
    noncued           7.018    1.208    5.807    0.000    1.000    1.000
   .MediumAUC1.cud    0.219    0.179    1.219    0.223    0.219    0.038
   .MediumAUC2.cud    0.155    0.173    0.892    0.372    0.155    0.023
   .MediumAUC3.cud    0.272    0.094    2.899    0.004    0.272    0.040
   .MediumAUC4.cud    0.386    0.099    3.895    0.000    0.386    0.058
   .MedimAUC1.nncd    0.783    0.241    3.257    0.001    0.783    0.100
   .MedimAUC2.nncd    0.364    0.179    2.033    0.042    0.364    0.049
   .MedimAUC3.nncd    0.669    0.149    4.492    0.000    0.669    0.086
   .MedimAUC4.nncd    0.507    0.140    3.618    0.000    0.507    0.061


> parameterEstimates(fit_2, standardized=TRUE)
                  lhs op                rhs label    est    se      z pvalue ci.lower ci.upper std.lv std.all std.nox
1                cued =~    MediumAUC1.cued        1.000 0.000     NA     NA    1.000    1.000  2.366   0.981   0.981
2                cued =~    MediumAUC2.cued        1.076 0.040 27.115  0.000    0.998    1.154  2.546   0.988   0.988
3                cued =~    MediumAUC3.cued        1.078 0.051 21.082  0.000    0.977    1.178  2.549   0.980   0.980
4                cued =~    MediumAUC4.cued        1.062 0.061 17.276  0.000    0.941    1.182  2.512   0.971   0.971
5             noncued =~ MediumAUC1.noncued        1.000 0.000     NA     NA    1.000    1.000  2.649   0.948   0.948
6             noncued =~ MediumAUC2.noncued        1.005 0.042 23.878  0.000    0.922    1.087  2.662   0.975   0.975
7             noncued =~ MediumAUC3.noncued        1.009 0.052 19.481  0.000    0.908    1.111  2.674   0.956   0.956
8             noncued =~ MediumAUC4.noncued        1.053 0.061 17.138  0.000    0.933    1.174  2.790   0.969   0.969
9     MediumAUC1.cued ~1                           0.000 0.000     NA     NA    0.000    0.000  0.000   0.000   0.000
10               cued ~~               cued        5.597 0.879  6.371  0.000    3.875    7.319  1.000   1.000   1.000
11               cued ~1                        A 14.769 0.273 54.093  0.000   14.234   15.304  6.243   6.243   6.243
12 MediumAUC1.noncued ~1                           0.000 0.000     NA     NA    0.000    0.000  0.000   0.000   0.000
13            noncued ~~            noncued        7.018 1.208  5.807  0.000    4.649    9.386  1.000   1.000   1.000
14            noncued ~1                        A 14.769 0.273 54.093  0.000   14.234   15.304  5.575   5.575   5.575
15               cued ~~            noncued        5.945 0.949  6.262  0.000    4.085    7.806  0.949   0.949   0.949
16    MediumAUC1.cued ~~    MediumAUC2.cued       -0.132 0.160 -0.824  0.410   -0.445    0.182 -0.132  -0.717  -0.717
17    MediumAUC1.cued ~~    MediumAUC3.cued       -0.292 0.138 -2.121  0.034   -0.561   -0.022 -0.292  -1.197  -1.197
18    MediumAUC1.cued ~~    MediumAUC4.cued       -0.487 0.125 -3.888  0.000   -0.732   -0.241 -0.487  -1.675  -1.675
19    MediumAUC2.cued ~~    MediumAUC3.cued       -0.210 0.124 -1.696  0.090   -0.453    0.033 -0.210  -1.025  -1.025
20    MediumAUC2.cued ~~    MediumAUC4.cued       -0.341 0.109 -3.122  0.002   -0.555   -0.127 -0.341  -1.394  -1.394
21 MediumAUC1.noncued ~~ MediumAUC2.noncued        0.080 0.182  0.439  0.660   -0.276    0.436  0.080   0.149   0.149
22 MediumAUC1.noncued ~~ MediumAUC3.noncued       -0.023 0.169 -0.138  0.890   -0.355    0.308 -0.023  -0.032  -0.032
23 MediumAUC1.noncued ~~ MediumAUC4.noncued       -0.339 0.148 -2.294  0.022   -0.628   -0.049 -0.339  -0.538  -0.538
24 MediumAUC2.noncued ~~ MediumAUC3.noncued        0.005 0.135  0.034  0.973   -0.260    0.269  0.005   0.009   0.009
25 MediumAUC2.noncued ~~ MediumAUC4.noncued       -0.218 0.122 -1.792  0.073   -0.457    0.021 -0.218  -0.508  -0.508
26    MediumAUC1.cued ~~    MediumAUC1.cued        0.219 0.179  1.219  0.223   -0.133    0.570  0.219   0.038   0.038
27    MediumAUC2.cued ~~    MediumAUC2.cued        0.155 0.173  0.892  0.372   -0.185    0.495  0.155   0.023   0.023
28    MediumAUC3.cued ~~    MediumAUC3.cued        0.272 0.094  2.899  0.004    0.088    0.455  0.272   0.040   0.040
29    MediumAUC4.cued ~~    MediumAUC4.cued        0.386 0.099  3.895  0.000    0.192    0.581  0.386   0.058   0.058
30 MediumAUC1.noncued ~~ MediumAUC1.noncued        0.783 0.241  3.257  0.001    0.312    1.255  0.783   0.100   0.100
31 MediumAUC2.noncued ~~ MediumAUC2.noncued        0.364 0.179  2.033  0.042    0.013    0.715  0.364   0.049   0.049
32 MediumAUC3.noncued ~~ MediumAUC3.noncued        0.669 0.149  4.492  0.000    0.377    0.961  0.669   0.086   0.086
33 MediumAUC4.noncued ~~ MediumAUC4.noncued        0.507 0.140  3.618  0.000    0.232    0.781  0.507   0.061   0.061
34    MediumAUC2.cued ~1                          -1.140 0.582 -1.959  0.050   -2.281    0.000 -1.140  -0.443  -0.443
35    MediumAUC3.cued ~1                          -1.165 0.751 -1.551  0.121   -2.638    0.307 -1.165  -0.448  -0.448
36    MediumAUC4.cued ~1                          -0.872 0.905 -0.964  0.335   -2.646    0.902 -0.872  -0.337  -0.337
37 MediumAUC2.noncued ~1                          -0.172 0.626 -0.275  0.783   -1.399    1.055 -0.172  -0.063  -0.063
38 MediumAUC3.noncued ~1                          -0.200 0.769 -0.259  0.795   -1.708    1.308 -0.200  -0.071  -0.071
39 MediumAUC4.noncued ~1                          -1.147 0.914 -1.255  0.209   -2.938    0.644 -1.147  -0.398  -0.398
> 
> 

Table: Table 2: Factor Loadings

Latent Factor   Indicator                 B      SE        Z    Beta  sig 
--------------  -------------------  ------  ------  -------  ------  ----
cued            MediumAUC1.cued       1.000   0.000       NA   0.981  NA  
cued            MediumAUC2.cued       1.076   0.040   27.115   0.988  *** 
cued            MediumAUC3.cued       1.078   0.051   21.082   0.980  *** 
cued            MediumAUC4.cued       1.062   0.061   17.276   0.971  *** 
noncued         MediumAUC1.noncued    1.000   0.000       NA   0.948  NA  
noncued         MediumAUC2.noncued    1.005   0.042   23.878   0.975  *** 
noncued         MediumAUC3.noncued    1.009   0.052   19.481   0.956  *** 
noncued         MediumAUC4.noncued    1.053   0.061   17.138   0.969  *** 


> fitMeasures(fit_2, c("cfi","rmsea","srmr"))
  cfi rmsea  srmr 
0.985 0.155 0.049 
 
> anova(fit_1,fit_2)
Chi Square Difference Test

      Df    AIC    BIC  Chisq Chisq diff Df diff Pr(>Chisq)    
fit_1  9 2153.2 2241.5 16.534                                  
fit_2 10 2166.8 2252.5 32.093     15.559       1  7.997e-05 ***
---
Signif. codes:  0 ‘***’ 0.001 ‘**’ 0.01 ‘*’ 0.05 ‘.’ 0.1 ‘ ’ 1
