# Supplementary material for: What Does Temporal Brain Signal Complexity Reveal About Verbal Creativity?
Source: Front Behav Neurosci. 2020 Aug 27;14:146. doi: 10.3389/fnbeh.2020.00146 (PMC7481454; doi:10.3389/fnbeh.2020.00146)
Supplement: Supplementary file 4 [file Data_Sheet_2.zip › Results/2_MediumAUC_FreeMean.txt]

1.2 Medium AUC: free mean

  Optimization method                           NLMINB
  Number of free parameters                         35

  Number of observations                            92
  Number of missing patterns                         1

  Estimator                                         ML
  Model Fit Test Statistic                      16.534
  Degrees of freedom                                 9
  P-value (Chi-square)                           0.057

Model test baseline model:

  Minimum Function Test Statistic             1457.600
  Degrees of freedom                                28
  P-value                                        0.000

User model versus baseline model:

  Comparative Fit Index (CFI)                    0.995
  Tucker-Lewis Index (TLI)                       0.984

Loglikelihood and Information Criteria:

  Loglikelihood user model (H0)              -1041.605
  Loglikelihood unrestricted model (H1)      -1033.338

  Number of free parameters                         35
  Akaike (AIC)                                2153.210
  Bayesian (BIC)                              2241.473
  Sample-size adjusted Bayesian (BIC)         2130.994

Root Mean Square Error of Approximation:

  RMSEA                                          0.095
  90 Percent Confidence Interval          0.000  0.167
  P-value RMSEA <= 0.05                          0.141

Standardized Root Mean Square Residual:

  SRMR                                           0.006

Parameter Estimates:

  Information                                 Observed
  Observed information based on                Hessian
  Standard Errors                             Standard

Latent Variables:
                   Estimate  Std.Err  z-value  P(>|z|)   Std.lv  Std.all
  cued =~                                                               
    MediumAUC1.cud    1.000                               2.281    0.946
    MediumAUC2.cud    1.070    0.038   27.968    0.000    2.440    0.949
    MediumAUC3.cud    1.067    0.049   21.715    0.000    2.434    0.938
    MediumAUC4.cud    1.047    0.059   17.822    0.000    2.388    0.927
  noncued =~                                                            
    MedimAUC1.nncd    1.000                               2.555    0.934
    MedimAUC2.nncd    1.010    0.041   24.870    0.000    2.580    0.953
    MedimAUC3.nncd    1.013    0.050   20.169    0.000    2.589    0.932
    MedimAUC4.nncd    1.060    0.059   18.122    0.000    2.708    0.944

Covariances:
                        Estimate  Std.Err  z-value  P(>|z|)   Std.lv  Std.all
  cued ~~                                                                    
    noncued                5.910    0.923    6.403    0.000    1.014    1.014
 .MediumAUC1.cued ~~                                                         
   .MediumAUC2.cud         0.322    0.108    2.994    0.003    0.322    0.506
   .MediumAUC3.cud         0.182    0.077    2.369    0.018    0.182    0.258
 .MediumAUC2.cued ~~                                                         
   .MediumAUC3.cud         0.313    0.109    2.862    0.004    0.313    0.428
   .MediumAUC4.cud         0.190    0.094    2.029    0.042    0.190    0.242
 .MediumAUC3.cued ~~                                                         
   .MediumAUC4.cud         0.541    0.129    4.176    0.000    0.541    0.625
 .MediumAUC1.noncued ~~                                                      
   .MedimAUC2.nncd         0.345    0.131    2.630    0.009    0.345    0.430
   .MedimAUC3.nncd         0.267    0.125    2.136    0.033    0.267    0.271
 .MediumAUC2.noncued ~~                                                      
   .MedimAUC3.nncd         0.331    0.136    2.428    0.015    0.331    0.401
   .MedimAUC4.nncd         0.138    0.111    1.246    0.213    0.138    0.178
 .MediumAUC3.noncued ~~                                                      
   .MedimAUC4.nncd         0.372    0.142    2.616    0.009    0.372    0.390

Intercepts:
                   Estimate  Std.Err  z-value  P(>|z|)   Std.lv  Std.all
   .MediumAUC1.cud    0.000                               0.000    0.000
    cued             14.730    0.251   58.593    0.000    6.459    6.459
   .MedimAUC1.nncd    0.000                               0.000    0.000
    noncued          14.210    0.285   49.808    0.000    5.562    5.562
   .MediumAUC2.cud   -1.155    0.570   -2.027    0.043   -1.155   -0.449
   .MediumAUC3.cud   -1.170    0.732   -1.598    0.110   -1.170   -0.451
   .MediumAUC4.cud   -0.873    0.876   -0.997    0.319   -0.873   -0.339
   .MedimAUC2.nncd   -0.030    0.586   -0.051    0.959   -0.030   -0.011
   .MedimAUC3.nncd   -0.012    0.725   -0.017    0.987   -0.012   -0.004
   .MedimAUC4.nncd   -0.894    0.844   -1.059    0.290   -0.894   -0.312

Variances:
                   Estimate  Std.Err  z-value  P(>|z|)   Std.lv  Std.all
    cued              5.201    0.857    6.066    0.000    1.000    1.000
    noncued           6.526    1.101    5.929    0.000    1.000    1.000
   .MediumAUC1.cud    0.613    0.129    4.772    0.000    0.613    0.105
   .MediumAUC2.cud    0.663    0.137    4.846    0.000    0.663    0.100
   .MediumAUC3.cud    0.808    0.143    5.632    0.000    0.808    0.120
   .MediumAUC4.cud    0.927    0.169    5.471    0.000    0.927    0.140
   .MedimAUC1.nncd    0.961    0.182    5.276    0.000    0.961    0.128
   .MedimAUC2.nncd    0.672    0.152    4.429    0.000    0.672    0.092
   .MedimAUC3.nncd    1.013    0.191    5.302    0.000    1.013    0.131
   .MedimAUC4.nncd    0.899    0.185    4.867    0.000    0.899    0.109

> 
> parameterEstimates(fit_1, standardized=TRUE)
                  lhs op                rhs    est    se      z pvalue ci.lower ci.upper std.lv std.all std.nox
1                cued =~    MediumAUC1.cued  1.000 0.000     NA     NA    1.000    1.000  2.281   0.946   0.946
2                cued =~    MediumAUC2.cued  1.070 0.038 27.968  0.000    0.995    1.145  2.440   0.949   0.949
3                cued =~    MediumAUC3.cued  1.067 0.049 21.715  0.000    0.971    1.163  2.434   0.938   0.938
4                cued =~    MediumAUC4.cued  1.047 0.059 17.822  0.000    0.932    1.162  2.388   0.927   0.927
5             noncued =~ MediumAUC1.noncued  1.000 0.000     NA     NA    1.000    1.000  2.555   0.934   0.934
6             noncued =~ MediumAUC2.noncued  1.010 0.041 24.870  0.000    0.930    1.089  2.580   0.953   0.953
7             noncued =~ MediumAUC3.noncued  1.013 0.050 20.169  0.000    0.915    1.112  2.589   0.932   0.932
8             noncued =~ MediumAUC4.noncued  1.060 0.059 18.122  0.000    0.945    1.175  2.708   0.944   0.944
9     MediumAUC1.cued ~1                     0.000 0.000     NA     NA    0.000    0.000  0.000   0.000   0.000
10               cued ~~               cued  5.201 0.857  6.066  0.000    3.521    6.882  1.000   1.000   1.000
11               cued ~1                    14.730 0.251 58.593  0.000   14.237   15.223  6.459   6.459   6.459
12 MediumAUC1.noncued ~1                     0.000 0.000     NA     NA    0.000    0.000  0.000   0.000   0.000
13            noncued ~~            noncued  6.526 1.101  5.929  0.000    4.369    8.684  1.000   1.000   1.000
14            noncued ~1                    14.210 0.285 49.808  0.000   13.650   14.769  5.562   5.562   5.562
15               cued ~~            noncued  5.910 0.923  6.403  0.000    4.101    7.719  1.014   1.014   1.014
16    MediumAUC1.cued ~~    MediumAUC2.cued  0.322 0.108  2.994  0.003    0.111    0.533  0.322   0.506   0.506
17    MediumAUC1.cued ~~    MediumAUC3.cued  0.182 0.077  2.369  0.018    0.031    0.332  0.182   0.258   0.258
18    MediumAUC2.cued ~~    MediumAUC3.cued  0.313 0.109  2.862  0.004    0.099    0.527  0.313   0.428   0.428
19    MediumAUC2.cued ~~    MediumAUC4.cued  0.190 0.094  2.029  0.042    0.006    0.373  0.190   0.242   0.242
20    MediumAUC3.cued ~~    MediumAUC4.cued  0.541 0.129  4.176  0.000    0.287    0.794  0.541   0.625   0.625
21 MediumAUC1.noncued ~~ MediumAUC2.noncued  0.345 0.131  2.630  0.009    0.088    0.603  0.345   0.430   0.430
22 MediumAUC1.noncued ~~ MediumAUC3.noncued  0.267 0.125  2.136  0.033    0.022    0.512  0.267   0.271   0.271
23 MediumAUC2.noncued ~~ MediumAUC3.noncued  0.331 0.136  2.428  0.015    0.064    0.599  0.331   0.401   0.401
24 MediumAUC2.noncued ~~ MediumAUC4.noncued  0.138 0.111  1.246  0.213   -0.079    0.356  0.138   0.178   0.178
25 MediumAUC3.noncued ~~ MediumAUC4.noncued  0.372 0.142  2.616  0.009    0.093    0.651  0.372   0.390   0.390
26    MediumAUC1.cued ~~    MediumAUC1.cued  0.613 0.129  4.772  0.000    0.361    0.865  0.613   0.105   0.105
27    MediumAUC2.cued ~~    MediumAUC2.cued  0.663 0.137  4.846  0.000    0.395    0.931  0.663   0.100   0.100
28    MediumAUC3.cued ~~    MediumAUC3.cued  0.808 0.143  5.632  0.000    0.527    1.089  0.808   0.120   0.120
29    MediumAUC4.cued ~~    MediumAUC4.cued  0.927 0.169  5.471  0.000    0.595    1.259  0.927   0.140   0.140
30 MediumAUC1.noncued ~~ MediumAUC1.noncued  0.961 0.182  5.276  0.000    0.604    1.319  0.961   0.128   0.128
31 MediumAUC2.noncued ~~ MediumAUC2.noncued  0.672 0.152  4.429  0.000    0.375    0.970  0.672   0.092   0.092
32 MediumAUC3.noncued ~~ MediumAUC3.noncued  1.013 0.191  5.302  0.000    0.639    1.388  1.013   0.131   0.131
33 MediumAUC4.noncued ~~ MediumAUC4.noncued  0.899 0.185  4.867  0.000    0.537    1.261  0.899   0.109   0.109
34    MediumAUC2.cued ~1                    -1.155 0.570 -2.027  0.043   -2.272   -0.038 -1.155  -0.449  -0.449
35    MediumAUC3.cued ~1                    -1.170 0.732 -1.598  0.110   -2.605    0.265 -1.170  -0.451  -0.451
36    MediumAUC4.cued ~1                    -0.873 0.876 -0.997  0.319   -2.589    0.843 -0.873  -0.339  -0.339
37 MediumAUC2.noncued ~1                    -0.030 0.586 -0.051  0.959   -1.178    1.118 -0.030  -0.011  -0.011
38 MediumAUC3.noncued ~1                    -0.012 0.725 -0.017  0.987   -1.433    1.409 -0.012  -0.004  -0.004
39 MediumAUC4.noncued ~1                    -0.894 0.844 -1.059  0.290   -2.549    0.760 -0.894  -0.312  -0.312
> 

Table: Table 2: Factor Loadings

Latent Factor   Indicator                 B      SE        Z    Beta  sig 
--------------  -------------------  ------  ------  -------  ------  ----
cued            MediumAUC1.cued       1.000   0.000       NA   0.946  NA  
cued            MediumAUC2.cued       1.070   0.038   27.968   0.949  *** 
cued            MediumAUC3.cued       1.067   0.049   21.715   0.938  *** 
cued            MediumAUC4.cued       1.047   0.059   17.822   0.927  *** 
noncued         MediumAUC1.noncued    1.000   0.000       NA   0.934  NA  
noncued         MediumAUC2.noncued    1.010   0.041   24.870   0.953  *** 
noncued         MediumAUC3.noncued    1.013   0.050   20.169   0.932  *** 
noncued         MediumAUC4.noncued    1.060   0.059   18.122   0.944  *** 
> 
> fitMeasures(fit_1, c("cfi","rmsea","srmr"))
  cfi rmsea  srmr 
0.995 0.095 0.006 
