# Supplementary material for: What Does Temporal Brain Signal Complexity Reveal About Verbal Creativity?
Source: Front Behav Neurosci. 2020 Aug 27;14:146. doi: 10.3389/fnbeh.2020.00146 (PMC7481454; doi:10.3389/fnbeh.2020.00146)
Supplement: Supplementary file 4 [file Data_Sheet_2.zip › Results/3.1_LargeAUC_FixedMean.txt]

3.1 Large AUC: Fixed Mean

  Optimization method                           NLMINB
  Number of free parameters                         35
  Number of equality constraints                     1

  Number of observations                            92
  Number of missing patterns                         1

  Estimator                                         ML
  Model Fit Test Statistic                      13.701
  Degrees of freedom                                10
  P-value (Chi-square)                           0.187

Model test baseline model:

  Minimum Function Test Statistic             1404.286
  Degrees of freedom                                28
  P-value                                        0.000

User model versus baseline model:

  Comparative Fit Index (CFI)                    0.997
  Tucker-Lewis Index (TLI)                       0.992

Loglikelihood and Information Criteria:

  Loglikelihood user model (H0)               -450.165
  Loglikelihood unrestricted model (H1)       -443.314

  Number of free parameters                         34
  Akaike (AIC)                                 968.329
  Bayesian (BIC)                              1054.070
  Sample-size adjusted Bayesian (BIC)          946.747

Root Mean Square Error of Approximation:

  RMSEA                                          0.063
  90 Percent Confidence Interval          0.000  0.138
  P-value RMSEA <= 0.05                          0.347

Standardized Root Mean Square Residual:

  SRMR                                           0.023

Parameter Estimates:

  Information                                 Observed
  Observed information based on                Hessian
  Standard Errors                             Standard

Latent Variables:
                   Estimate  Std.Err  z-value  P(>|z|)   Std.lv  Std.all
  cued =~                                                               
    HighAUC1.cued     1.000                               1.046    0.992
    HighAUC2.cued     1.039    0.039   26.848    0.000    1.086    0.987
    HighAUC3.cued     1.031    0.049   20.861    0.000    1.079    0.978
    HighAUC4.cued     1.019    0.059   17.425    0.000    1.066    0.966
  noncued =~                                                            
    HighAUC1.noncd    1.000                               1.156    0.950
    HighAUC2.noncd    1.001    0.044   22.715    0.000    1.157    0.978
    HighAUC3.noncd    0.985    0.051   19.151    0.000    1.138    0.955
    HighAUC4.noncd    1.045    0.063   16.541    0.000    1.208    0.963

Covariances:
                      Estimate  Std.Err  z-value  P(>|z|)   Std.lv  Std.all
  cued ~~                                                                  
    noncued              1.143    0.180    6.365    0.000    0.946    0.946
 .HighAUC1.cued ~~                                                         
   .HighAUC2.cued       -0.039    0.030   -1.305    0.192   -0.039   -1.608
   .HighAUC3.cued       -0.071    0.026   -2.704    0.007   -0.071   -2.311
   .HighAUC4.cued       -0.100    0.025   -4.081    0.000   -0.100   -2.636
 .HighAUC2.cued ~~                                                         
   .HighAUC3.cued       -0.040    0.023   -1.707    0.088   -0.040   -0.967
   .HighAUC4.cued       -0.063    0.021   -3.029    0.002   -0.063   -1.239
 .HighAUC1.noncued ~~                                                      
   .HighAUC2.noncd      -0.006    0.034   -0.174    0.862   -0.006   -0.064
   .HighAUC3.noncd      -0.016    0.033   -0.474    0.635   -0.016   -0.116
   .HighAUC4.noncd      -0.083    0.030   -2.768    0.006   -0.083   -0.648
 .HighAUC2.noncued ~~                                                      
   .HighAUC3.noncd      -0.010    0.026   -0.401    0.688   -0.010   -0.120
   .HighAUC4.noncd      -0.049    0.024   -2.032    0.042   -0.049   -0.595

Intercepts:
                   Estimate  Std.Err  z-value  P(>|z|)   Std.lv  Std.all
   .HghAUC1.cd        0.000                               0.000    0.000
    cued       (A)    6.398    0.112   57.131    0.000    6.118    6.118
   .HghAUC1.nn        0.000                               0.000    0.000
    noncued    (A)    6.398    0.112   57.131    0.000    5.534    5.534
   .HghAUC2.cd       -0.265    0.248   -1.070    0.285   -0.265   -0.241
   .HghAUC3.cd       -0.244    0.317   -0.770    0.442   -0.244   -0.222
   .HghAUC4.cd       -0.124    0.376   -0.331    0.741   -0.124   -0.113
   .HghAUC2.nn       -0.049    0.284   -0.172    0.863   -0.049   -0.041
   .HghAUC3.nn        0.096    0.332    0.288    0.773    0.096    0.080
   .HghAUC4.nn       -0.393    0.407   -0.965    0.334   -0.393   -0.313

Variances:
                   Estimate  Std.Err  z-value  P(>|z|)   Std.lv  Std.all
    cued              1.094    0.168    6.510    0.000    1.000    1.000
    noncued           1.337    0.223    5.993    0.000    1.000    1.000
   .HighAUC1.cued     0.018    0.033    0.555    0.579    0.018    0.016
   .HighAUC2.cued     0.032    0.032    1.004    0.315    0.032    0.027
   .HighAUC3.cued     0.052    0.018    2.934    0.003    0.052    0.043
   .HighAUC4.cued     0.080    0.020    4.113    0.000    0.080    0.066
   .HighAUC1.noncd    0.144    0.046    3.138    0.002    0.144    0.097
   .HighAUC2.noncd    0.061    0.034    1.816    0.069    0.061    0.044
   .HighAUC3.noncd    0.125    0.028    4.517    0.000    0.125    0.088
   .HighAUC4.noncd    0.114    0.029    3.984    0.000    0.114    0.072


> parameterEstimates(fit_2, standardized=TRUE)
                lhs op              rhs label    est    se      z pvalue ci.lower ci.upper std.lv std.all std.nox
1              cued =~    HighAUC1.cued        1.000 0.000     NA     NA    1.000    1.000  1.046   0.992   0.992
2              cued =~    HighAUC2.cued        1.039 0.039 26.848  0.000    0.963    1.114  1.086   0.987   0.987
3              cued =~    HighAUC3.cued        1.031 0.049 20.861  0.000    0.934    1.128  1.079   0.978   0.978
4              cued =~    HighAUC4.cued        1.019 0.059 17.425  0.000    0.905    1.134  1.066   0.966   0.966
5           noncued =~ HighAUC1.noncued        1.000 0.000     NA     NA    1.000    1.000  1.156   0.950   0.950
6           noncued =~ HighAUC2.noncued        1.001 0.044 22.715  0.000    0.914    1.087  1.157   0.978   0.978
7           noncued =~ HighAUC3.noncued        0.985 0.051 19.151  0.000    0.884    1.085  1.138   0.955   0.955
8           noncued =~ HighAUC4.noncued        1.045 0.063 16.541  0.000    0.921    1.169  1.208   0.963   0.963
9     HighAUC1.cued ~1                         0.000 0.000     NA     NA    0.000    0.000  0.000   0.000   0.000
10             cued ~~             cued        1.094 0.168  6.510  0.000    0.764    1.423  1.000   1.000   1.000
11             cued ~1                      A  6.398 0.112 57.131  0.000    6.178    6.617  6.118   6.118   6.118
12 HighAUC1.noncued ~1                         0.000 0.000     NA     NA    0.000    0.000  0.000   0.000   0.000
13          noncued ~~          noncued        1.337 0.223  5.993  0.000    0.899    1.774  1.000   1.000   1.000
14          noncued ~1                      A  6.398 0.112 57.131  0.000    6.178    6.617  5.534   5.534   5.534
15             cued ~~          noncued        1.143 0.180  6.365  0.000    0.791    1.495  0.946   0.946   0.946
16    HighAUC1.cued ~~    HighAUC2.cued       -0.039 0.030 -1.305  0.192   -0.097    0.020 -0.039  -1.608  -1.608
17    HighAUC1.cued ~~    HighAUC3.cued       -0.071 0.026 -2.704  0.007   -0.122   -0.019 -0.071  -2.311  -2.311
18    HighAUC1.cued ~~    HighAUC4.cued       -0.100 0.025 -4.081  0.000   -0.149   -0.052 -0.100  -2.636  -2.636
19    HighAUC2.cued ~~    HighAUC3.cued       -0.040 0.023 -1.707  0.088   -0.085    0.006 -0.040  -0.967  -0.967
20    HighAUC2.cued ~~    HighAUC4.cued       -0.063 0.021 -3.029  0.002   -0.104   -0.022 -0.063  -1.239  -1.239
21 HighAUC1.noncued ~~ HighAUC2.noncued       -0.006 0.034 -0.174  0.862   -0.073    0.061 -0.006  -0.064  -0.064
22 HighAUC1.noncued ~~ HighAUC3.noncued       -0.016 0.033 -0.474  0.635   -0.080    0.049 -0.016  -0.116  -0.116
23 HighAUC1.noncued ~~ HighAUC4.noncued       -0.083 0.030 -2.768  0.006   -0.141   -0.024 -0.083  -0.648  -0.648
24 HighAUC2.noncued ~~ HighAUC3.noncued       -0.010 0.026 -0.401  0.688   -0.061    0.040 -0.010  -0.120  -0.120
25 HighAUC2.noncued ~~ HighAUC4.noncued       -0.049 0.024 -2.032  0.042   -0.097   -0.002 -0.049  -0.595  -0.595
26    HighAUC1.cued ~~    HighAUC1.cued        0.018 0.033  0.555  0.579   -0.046    0.082  0.018   0.016   0.016
27    HighAUC2.cued ~~    HighAUC2.cued        0.032 0.032  1.004  0.315   -0.031    0.096  0.032   0.027   0.027
28    HighAUC3.cued ~~    HighAUC3.cued        0.052 0.018  2.934  0.003    0.017    0.086  0.052   0.043   0.043
29    HighAUC4.cued ~~    HighAUC4.cued        0.080 0.020  4.113  0.000    0.042    0.118  0.080   0.066   0.066
30 HighAUC1.noncued ~~ HighAUC1.noncued        0.144 0.046  3.138  0.002    0.054    0.233  0.144   0.097   0.097
31 HighAUC2.noncued ~~ HighAUC2.noncued        0.061 0.034  1.816  0.069   -0.005    0.127  0.061   0.044   0.044
32 HighAUC3.noncued ~~ HighAUC3.noncued        0.125 0.028  4.517  0.000    0.071    0.179  0.125   0.088   0.088
33 HighAUC4.noncued ~~ HighAUC4.noncued        0.114 0.029  3.984  0.000    0.058    0.170  0.114   0.072   0.072
34    HighAUC2.cued ~1                        -0.265 0.248 -1.070  0.285   -0.752    0.221 -0.265  -0.241  -0.241
35    HighAUC3.cued ~1                        -0.244 0.317 -0.770  0.442   -0.866    0.378 -0.244  -0.222  -0.222
36    HighAUC4.cued ~1                        -0.124 0.376 -0.331  0.741   -0.861    0.612 -0.124  -0.113  -0.113
37 HighAUC2.noncued ~1                        -0.049 0.284 -0.172  0.863   -0.606    0.508 -0.049  -0.041  -0.041
38 HighAUC3.noncued ~1                         0.096 0.332  0.288  0.773   -0.554    0.746  0.096   0.080   0.080
39 HighAUC4.noncued ~1                        -0.393 0.407 -0.965  0.334   -1.191    0.405 -0.393  -0.313  -0.313
> 

Table: Table 2: Factor Loadings

Latent Factor   Indicator               B      SE        Z    Beta  sig 
--------------  -----------------  ------  ------  -------  ------  ----
cued            HighAUC1.cued       1.000   0.000       NA   0.992  NA  
cued            HighAUC2.cued       1.039   0.039   26.848   0.987  *** 
cued            HighAUC3.cued       1.031   0.049   20.861   0.978  *** 
cued            HighAUC4.cued       1.019   0.059   17.425   0.966  *** 
noncued         HighAUC1.noncued    1.000   0.000       NA   0.950  NA  
noncued         HighAUC2.noncued    1.001   0.044   22.715   0.978  *** 
noncued         HighAUC3.noncued    0.985   0.051   19.151   0.955  *** 
noncued         HighAUC4.noncued    1.045   0.063   16.541   0.963  *** 
> 
> fitMeasures(fit_2, c("cfi","rmsea","srmr"))
  cfi rmsea  srmr 
0.997 0.063 0.023 
> 
> anova(fit_1,fit_2)
Chi Square Difference Test

      Df    AIC    BIC   Chisq Chisq diff Df diff Pr(>Chisq)  
fit_1  9 966.58 1054.8  9.9532                                
fit_2 10 968.33 1054.1 13.7008     3.7476       1    0.05288 .
---
Signif. codes:  0 ‘***’ 0.001 ‘**’ 0.01 ‘*’ 0.05 ‘.’ 0.1 ‘ ’ 1
