# Supplementary material for: What Does Temporal Brain Signal Complexity Reveal About Verbal Creativity?
Source: Front Behav Neurosci. 2020 Aug 27;14:146. doi: 10.3389/fnbeh.2020.00146 (PMC7481454; doi:10.3389/fnbeh.2020.00146)
Supplement: Supplementary file 4 [file Data_Sheet_2.zip › Results/3_LargeAUC_FreeMean.txt]

3 Large AUC: Free Mean

  Optimization method                           NLMINB
  Number of free parameters                         35

  Number of observations                            92
  Number of missing patterns                         1

  Estimator                                         ML
  Model Fit Test Statistic                       9.953
  Degrees of freedom                                 9
  P-value (Chi-square)                           0.354

Model test baseline model:

  Minimum Function Test Statistic             1404.286
  Degrees of freedom                                28
  P-value                                        0.000

User model versus baseline model:

  Comparative Fit Index (CFI)                    0.999
  Tucker-Lewis Index (TLI)                       0.998

Loglikelihood and Information Criteria:

  Loglikelihood user model (H0)               -448.291
  Loglikelihood unrestricted model (H1)       -443.314

  Number of free parameters                         35
  Akaike (AIC)                                 966.582
  Bayesian (BIC)                              1054.844
  Sample-size adjusted Bayesian (BIC)          944.365

Root Mean Square Error of Approximation:

  RMSEA                                          0.034
  90 Percent Confidence Interval          0.000  0.125
  P-value RMSEA <= 0.05                          0.529

Standardized Root Mean Square Residual:

  SRMR                                           0.005

Parameter Estimates:

  Information                                 Observed
  Observed information based on                Hessian
  Standard Errors                             Standard

Latent Variables:
                   Estimate  Std.Err  z-value  P(>|z|)   Std.lv  Std.all
  cued =~                                                               
    HighAUC1.cued     1.000                               0.999    0.947
    HighAUC2.cued     1.037    0.038   26.994    0.000    1.036    0.941
    HighAUC3.cued     1.029    0.049   20.982    0.000    1.028    0.933
    HighAUC4.cued     1.016    0.058   17.530    0.000    1.015    0.921
  noncued =~                                                            
    HighAUC1.noncd    1.000                               1.118    0.924
    HighAUC2.noncd    1.002    0.044   22.979    0.000    1.120    0.949
    HighAUC3.noncd    0.986    0.051   19.326    0.000    1.102    0.926
    HighAUC4.noncd    1.047    0.062   16.781    0.000    1.170    0.934

Covariances:
                      Estimate  Std.Err  z-value  P(>|z|)   Std.lv  Std.all
  cued ~~                                                                  
    noncued              1.141    0.178    6.398    0.000    1.022    1.022
 .HighAUC1.cued ~~                                                         
   .HighAUC2.cued        0.062    0.020    3.078    0.002    0.062    0.493
   .HighAUC3.cued        0.030    0.014    2.101    0.036    0.030    0.225
 .HighAUC2.cued ~~                                                         
   .HighAUC3.cued        0.066    0.021    3.188    0.001    0.066    0.447
   .HighAUC4.cued        0.041    0.018    2.316    0.021    0.041    0.260
 .HighAUC3.cued ~~                                                         
   .HighAUC4.cued        0.104    0.025    4.232    0.000    0.104    0.614
 .HighAUC1.noncued ~~                                                      
   .HighAUC2.noncd       0.071    0.027    2.607    0.009    0.071    0.408
   .HighAUC3.noncd       0.061    0.025    2.396    0.017    0.061    0.291
 .HighAUC2.noncued ~~                                                      
   .HighAUC3.noncd       0.068    0.027    2.507    0.012    0.068    0.402
   .HighAUC4.noncd       0.034    0.023    1.449    0.147    0.034    0.203
 .HighAUC3.noncued ~~                                                      
   .HighAUC4.noncd       0.083    0.029    2.879    0.004    0.083    0.409

Intercepts:
                   Estimate  Std.Err  z-value  P(>|z|)   Std.lv  Std.all
   .HighAUC1.cued     0.000                               0.000    0.000
    cued              6.386    0.110   58.101    0.000    6.394    6.394
   .HighAUC1.noncd    0.000                               0.000    0.000
    noncued           6.276    0.126   49.730    0.000    5.613    5.613
   .HighAUC2.cued    -0.278    0.248   -1.118    0.263   -0.278   -0.252
   .HighAUC3.cued    -0.262    0.317   -0.826    0.409   -0.262   -0.238
   .HighAUC4.cued    -0.147    0.375   -0.393    0.694   -0.147   -0.134
   .HighAUC2.noncd   -0.003    0.278   -0.010    0.992   -0.003   -0.002
   .HighAUC3.noncd    0.146    0.325    0.448    0.654    0.146    0.122
   .HighAUC4.noncd   -0.321    0.398   -0.807    0.420   -0.321   -0.256

Variances:
                   Estimate  Std.Err  z-value  P(>|z|)   Std.lv  Std.all
    cued              0.998    0.164    6.085    0.000    1.000    1.000
    noncued           1.250    0.215    5.814    0.000    1.000    1.000
   .HighAUC1.cued     0.114    0.024    4.741    0.000    0.114    0.103
   .HighAUC2.cued     0.138    0.026    5.341    0.000    0.138    0.114
   .HighAUC3.cued     0.157    0.027    5.782    0.000    0.157    0.129
   .HighAUC4.cued     0.183    0.032    5.670    0.000    0.183    0.151
   .HighAUC1.noncd    0.215    0.040    5.444    0.000    0.215    0.147
   .HighAUC2.noncd    0.140    0.030    4.633    0.000    0.140    0.100
   .HighAUC3.noncd    0.202    0.036    5.589    0.000    0.202    0.143
   .HighAUC4.noncd    0.202    0.039    5.118    0.000    0.202    0.128


> 
> parameterEstimates(fit_1, standardized=TRUE)
                lhs op              rhs    est    se      z pvalue ci.lower ci.upper std.lv std.all std.nox
1              cued =~    HighAUC1.cued  1.000 0.000     NA     NA    1.000    1.000  0.999   0.947   0.947
2              cued =~    HighAUC2.cued  1.037 0.038 26.994  0.000    0.962    1.113  1.036   0.941   0.941
3              cued =~    HighAUC3.cued  1.029 0.049 20.982  0.000    0.933    1.125  1.028   0.933   0.933
4              cued =~    HighAUC4.cued  1.016 0.058 17.530  0.000    0.903    1.130  1.015   0.921   0.921
5           noncued =~ HighAUC1.noncued  1.000 0.000     NA     NA    1.000    1.000  1.118   0.924   0.924
6           noncued =~ HighAUC2.noncued  1.002 0.044 22.979  0.000    0.916    1.087  1.120   0.949   0.949
7           noncued =~ HighAUC3.noncued  0.986 0.051 19.326  0.000    0.886    1.086  1.102   0.926   0.926
8           noncued =~ HighAUC4.noncued  1.047 0.062 16.781  0.000    0.925    1.169  1.170   0.934   0.934
9     HighAUC1.cued ~1                   0.000 0.000     NA     NA    0.000    0.000  0.000   0.000   0.000
10             cued ~~             cued  0.998 0.164  6.085  0.000    0.676    1.319  1.000   1.000   1.000
11             cued ~1                   6.386 0.110 58.101  0.000    6.171    6.602  6.394   6.394   6.394
12 HighAUC1.noncued ~1                   0.000 0.000     NA     NA    0.000    0.000  0.000   0.000   0.000
13          noncued ~~          noncued  1.250 0.215  5.814  0.000    0.829    1.671  1.000   1.000   1.000
14          noncued ~1                   6.276 0.126 49.730  0.000    6.028    6.523  5.613   5.613   5.613
15             cued ~~          noncued  1.141 0.178  6.398  0.000    0.792    1.491  1.022   1.022   1.022
16    HighAUC1.cued ~~    HighAUC2.cued  0.062 0.020  3.078  0.002    0.022    0.101  0.062   0.493   0.493
17    HighAUC1.cued ~~    HighAUC3.cued  0.030 0.014  2.101  0.036    0.002    0.058  0.030   0.225   0.225
18    HighAUC2.cued ~~    HighAUC3.cued  0.066 0.021  3.188  0.001    0.025    0.106  0.066   0.447   0.447
19    HighAUC2.cued ~~    HighAUC4.cued  0.041 0.018  2.316  0.021    0.006    0.076  0.041   0.260   0.260
20    HighAUC3.cued ~~    HighAUC4.cued  0.104 0.025  4.232  0.000    0.056    0.152  0.104   0.614   0.614
21 HighAUC1.noncued ~~ HighAUC2.noncued  0.071 0.027  2.607  0.009    0.018    0.124  0.071   0.408   0.408
22 HighAUC1.noncued ~~ HighAUC3.noncued  0.061 0.025  2.396  0.017    0.011    0.110  0.061   0.291   0.291
23 HighAUC2.noncued ~~ HighAUC3.noncued  0.068 0.027  2.507  0.012    0.015    0.120  0.068   0.402   0.402
24 HighAUC2.noncued ~~ HighAUC4.noncued  0.034 0.023  1.449  0.147   -0.012    0.080  0.034   0.203   0.203
25 HighAUC3.noncued ~~ HighAUC4.noncued  0.083 0.029  2.879  0.004    0.026    0.139  0.083   0.409   0.409
26    HighAUC1.cued ~~    HighAUC1.cued  0.114 0.024  4.741  0.000    0.067    0.161  0.114   0.103   0.103
27    HighAUC2.cued ~~    HighAUC2.cued  0.138 0.026  5.341  0.000    0.087    0.188  0.138   0.114   0.114
28    HighAUC3.cued ~~    HighAUC3.cued  0.157 0.027  5.782  0.000    0.104    0.210  0.157   0.129   0.129
29    HighAUC4.cued ~~    HighAUC4.cued  0.183 0.032  5.670  0.000    0.120    0.247  0.183   0.151   0.151
30 HighAUC1.noncued ~~ HighAUC1.noncued  0.215 0.040  5.444  0.000    0.138    0.293  0.215   0.147   0.147
31 HighAUC2.noncued ~~ HighAUC2.noncued  0.140 0.030  4.633  0.000    0.081    0.199  0.140   0.100   0.100
32 HighAUC3.noncued ~~ HighAUC3.noncued  0.202 0.036  5.589  0.000    0.131    0.273  0.202   0.143   0.143
33 HighAUC4.noncued ~~ HighAUC4.noncued  0.202 0.039  5.118  0.000    0.124    0.279  0.202   0.128   0.128
34    HighAUC2.cued ~1                  -0.278 0.248 -1.118  0.263   -0.764    0.209 -0.278  -0.252  -0.252
35    HighAUC3.cued ~1                  -0.262 0.317 -0.826  0.409   -0.883    0.359 -0.262  -0.238  -0.238
36    HighAUC4.cued ~1                  -0.147 0.375 -0.393  0.694   -0.881    0.587 -0.147  -0.134  -0.134
37 HighAUC2.noncued ~1                  -0.003 0.278 -0.010  0.992   -0.547    0.542 -0.003  -0.002  -0.002
38 HighAUC3.noncued ~1                   0.146 0.325  0.448  0.654   -0.491    0.783  0.146   0.122   0.122
39 HighAUC4.noncued ~1                  -0.321 0.398 -0.807  0.420   -1.100    0.458 -0.321  -0.256  -0.256
> 

Table: Table 2: Factor Loadings

Latent Factor   Indicator               B      SE        Z    Beta  sig 
--------------  -----------------  ------  ------  -------  ------  ----
cued            HighAUC1.cued       1.000   0.000       NA   0.947  NA  
cued            HighAUC2.cued       1.037   0.038   26.994   0.941  *** 
cued            HighAUC3.cued       1.029   0.049   20.982   0.933  *** 
cued            HighAUC4.cued       1.016   0.058   17.530   0.921  *** 
noncued         HighAUC1.noncued    1.000   0.000       NA   0.924  NA  
noncued         HighAUC2.noncued    1.002   0.044   22.979   0.949  *** 
noncued         HighAUC3.noncued    0.986   0.051   19.326   0.926  *** 
noncued         HighAUC4.noncued    1.047   0.062   16.781   0.934  *** 
> 
> fitMeasures(fit_1, c("cfi","rmsea","srmr"))
  cfi rmsea  srmr 
0.999 0.034 0.005 
