# Supplementary material for: What Does Temporal Brain Signal Complexity Reveal About Verbal Creativity?
Source: Front Behav Neurosci. 2020 Aug 27;14:146. doi: 10.3389/fnbeh.2020.00146 (PMC7481454; doi:10.3389/fnbeh.2020.00146)
Supplement: Supplementary file 4 [file Data_Sheet_2.zip › Results/AUCs+OriginalityFluencyScores.csv]

	subID	SmallAUC1.cued	SmallAUC2.cued	SmallAUC3.cued	SmallAUC4.cued	SmallAUC1.noncued	SmallAUC2.noncued	SmallAUC3.noncued	SmallAUC4.noncued	MediumAUC1.cued	MediumAUC2.cued	MediumAUC3.cued	MediumAUC4.cued	MediumAUC1.noncued	MediumAUC2.noncued	MediumAUC3.noncued	MediumAUC4.noncued	LargeAUC1.cued	LargeAUC2.cued	LargeAUC3.cued	LargeAUC4.cued	LargeAUC1.noncued	LargeAUC2.noncued	LargeAUC3.noncued	LargeAUC4.noncued	originality	fluency
1	11012	7.879166667	7.388	7.006250001	6.101750001	7.924916667	7.382	7.283083334	6.930500001	16.87908333	17.24516667	16.30466667	14.75016667	17.62716667	17.79958333	17.55916667	16.74725	7.479416667	7.681999999	7.196333334	6.536416667	7.735333334	7.895166667	7.892750001	7.63475	2.107526882	1.494949495
2	11013	7.726166667	7.70625	7.788166667	7.662666667	7.645666667	7.764583333	7.494083333	7.687916667	17.55491667	17.62683333	17.23608333	17.06216667	17.646	17.41808333	17.35175	17.44258333	7.944166667	8.010250001	7.759916667	7.6685	8.1145	7.827666667	7.808916667	7.809	2.623655914	1.434343434
3	11015	7.485916667	7.376	7.265333333	7.589333334	7.017666667	7.023833334	7.364249999	7.502500001	17.23366667	17.30491667	16.91341667	17.2005	17.08366667	16.83275	17.41491667	17.5205	7.395500001	7.603	7.343666666	7.59075	7.731666666	7.510416667	7.664	7.8145	3.11827957	2.111111111
4	11016	6.215249999	5.789499999	5.928083333	5.69675	5.383500001	5.309083333	5.528083334	5.076500001	14.33966667	13.206	13.15266667	12.7285	13.49166667	13.14083333	13.25483333	11.68425	5.904666667	5.455833332	5.44525	5.412416668	5.877416667	5.589666667	5.586	5.214416667	3.215053763	1.555555556
5	11023	7.304833334	7.4045	7.427416667	7.35475	7.31425	7.255416666	7.324	7.37975	16.968	17.38458333	17.451	16.90983333	16.79591667	17.00116667	16.73325	17.27458333	6.866916666	7.013083334	6.9915	6.906333333	6.763416667	7.132000001	6.916833333	7.201000001	2.634408602	1.818181818
6	11024	7.787666667	7.731916667	7.851666667	7.650583334	7.761750001	7.778166668	7.855916667	7.738333334	17.29058333	16.66058333	17.16758333	17.42483333	16.70716667	16.75416667	16.83883333	17.12566667	7.642083333	7.332333334	7.464499999	7.813083334	7.494583333	7.339000001	7.55075	7.73725	2.440860215	1.292929293
7	11025	3.531000001	3.52375	3.380416667	3.084083334	3.193583334	3.347000001	3.322083334	2.8895	8.081583335	7.301583334	7.56525	6.944083334	7.334583333	7.412000001	7.467833333	6.567666666	3.680583333	3.327333334	3.434083333	3.108750001	3.490000001	3.535000001	3.691416667	3.231583335	2.591397849	1.646464646
8	11028	7.834583333	7.06675	6.74125	6.456583334	7.327833333	7.557833333	7.089083333	7.329583334	17.67008333	16.952	17.04808333	16.14808333	16.83266667	18.42758333	17.14575	18.23291667	7.736166668	7.66175	7.56575	7.328833333	7.699416667	8.3195	7.676416666	8.298333334	2.709677419	1.787878788
9	11031	6.602833334	6.698333333	7.27725	6.840083333	5.898833333	6.478500001	6.133166666	7.285250001	13.46925	13.10775	14.76025	14.0055	11.66958333	13.00633333	12.56741667	15.21533333	5.910333334	5.729499999	6.433916667	5.9965	4.934250001	5.682916667	5.600083333	6.809833333	2.698924731	1.242424242
10	11032	7.69775	8.0295	7.98325	7.487583333	6.805333334	7.916000001	7.892083333	7.813500001	17.06341667	17.39466667	17.6435	17.03716667	14.5105	17.40741667	17.71958333	17.513	7.346333334	7.448083334	7.543833333	7.261333334	6.253916667	7.305333333	7.675583333	7.7845	2.860215054	1.717171717
11	11033	5.864916667	5.899750001	5.645833333	5.8915	5.489833333	5.608333334	5.4105	5.522	12.93583333	12.62866667	12.60383333	13.43325	11.66816667	12.53491667	11.35183333	12.02108333	5.748	5.746916667	5.713666666	6.233583334	5.351	5.931916667	5.18875	5.591583333	3.021505376	1.858585859
12	11034	7.527000001	6.848916666	7.12825	7.223166666	7.191333333	7.283833335	7.177583334	7.242250001	18.56816667	17.72916667	18.4385	18.53233333	17.98	18.52275	18.52291667	18.34625	7.391333334	7.031583334	7.477666667	7.41625	7.228	7.371333334	7.588916667	7.38925	2.462365591	1.313131313
13	11035	7.1415	7.063916667	6.95425	6.869916667	7.202083334	6.984083334	6.874	6.679833333	14.23716667	14.06933334	14.00433333	13.9775	14.37391667	13.99533333	14.069	13.55625	6.224333334	6.104083333	6.117333334	6.130833333	6.274999999	6.14525	6.196666667	5.893750001	2.150537634	1.404040404
14	11036	7.0745	6.89925	6.930166667	7.010416667	7.051500001	6.706250001	7.049166666	7.073333333	15.03891667	14.85325	14.91175	14.84983333	15.5355	14.597	15.21608333	14.93658333	6.850916666	6.612083333	6.800166666	6.655333333	7.130416666	6.748333333	6.888333333	6.563916667	2.698924731	1.363636364
15	11038	7.007	7.224749999	6.932083334	6.530083334	5.423333333	6.42975	6.935833333	7.031499999	15.22658333	16.03608333	15.56916667	14.88825	11.46725	14.05866667	15.64975	16.49975	6.293416667	6.711500001	6.436	6.228249999	4.814	5.922416667	6.524333334	6.977750001	3.053763441	1.313131313
16	11039	6.844833333	6.407666667	6.798250001	6.31175	6.2255	6.291333333	5.895583333	6.185333334	16.7915	16.77008333	17.25091667	15.84716667	16.12058333	16.44233333	15.35116667	16.16008333	7.21575	7.394666666	7.47975	6.972416667	7.255	7.146999999	6.81975	7.256333334	2.23655914	1.313131313
17	11041	7.703916667	7.722166666	7.819833334	7.704083333	7.691583335	7.85475	7.693166667	7.576166667	17.60708333	17.69908333	17.6445	17.38941667	17.76508333	17.8995	17.736	17.49025	7.8655	7.757666667	7.759916667	7.7195	8.004083333	7.901166667	7.861833333	7.849916667	2.956989247	2.02020202
18	11042	7.948833334	8.183916667	7.93525	7.87475	8.066666667	7.496416667	7.544166667	8.017333334	15.076	15.533	14.23716667	14.34066667	15.16816667	13.92575	14.50166667	15.09466667	6.412416667	6.564583334	5.920916666	5.957000001	6.65225	6.031	6.289083333	6.480916667	2.516129032	1.626262626
19	11044	7.712	7.669	8.04	8.1955	7.5765	7.172	7.997	7.8325	13.9915	14.2405	14.154	14.303	13.9555	13.393	14.1765	14.059	4.8925	4.9895	4.8605	4.9585	4.7745	4.3865	4.7515	4.8715	2.268817204	1.545454545
20	11045	6.086333333	5.829833334	6.013750001	5.955916667	5.896916667	5.316166667	5.366	5.505083333	12.505	11.71933333	12.6405	12.78825	11.5295	10.745	11.31983333	11.96566667	5.617083334	5.223916667	5.6105	5.80475	5.159	4.9195	4.975166667	5.365333334	2.021505376	1.303030303
21	11046	7.641333335	7.800833334	7.663500001	7.782583334	7.761583334	7.903333332	7.526083334	7.47575	18.236	18.61808333	18.24625	18.64966667	18.05991667	18.15441667	17.959	17.64333333	7.468333333	7.47675	7.432583334	7.591416667	7.646666666	7.451666666	7.528166667	7.312666667	2.76344086	1.454545455
22	11049	7.390166668	7.059416666	6.896416667	6.801916667	7.286	6.787666667	6.8545	6.609666667	16.55808333	17.19141667	17.29683333	17.10691667	17.30141667	17.17941667	17.16591667	15.94566667	7.184583334	7.456833334	7.6755	7.541	7.744416666	7.54775	7.665750001	7.142333332	2.430107527	1.414141414
23	11052	7.349333333	7.202166666	7.211833334	7.169583334	7.241166667	7.0685	7.411999999	7.293083334	18.823	18.64008333	18.54425	18.7495	18.79291667	18.51975	19.18025	18.73708333	8.354166666	8.287083335	8.216833333	8.463250001	8.502583334	8.277916668	8.551916667	8.294166667	2.172043011	1.464646465
24	11057	4.621250001	4.149083333	4.960916668	4.251	4.156166667	4.429416667	4.307500001	4.278583333	8.710499999	7.845333334	9.647	8.605666668	7.965166667	8.389	8.704916667	8.626083333	3.715416667	3.342916667	4.054666667	3.671583334	3.517416667	3.691083333	3.814583333	3.608666667	2.139784946	2.666666667
25	11058	5.273416667	5.243416667	5.233166668	5.20025	5.000583333	4.263750001	4.129333332	4.341083334	13.52825	14.39791667	13.87016667	13.09966667	13.07058333	12.09083333	11.514	11.06458333	5.720333333	6.332	5.8645	5.517666667	5.640583333	5.329916667	5.38125	4.992666667	2.817204301	1.525252525
26	11061	6.898583333	6.66625	6.050083333	6.237666666	6.623833334	5.976166667	6.175916666	6.267333334	16.03525	15.89566667	14.32991667	15.48616667	15.56716667	14.51308333	15.00591667	15.85783333	7.393	7.236666667	6.674583334	7.112583333	7.415750001	6.58275	7.014416667	7.410333334	2.344086022	1.353535354
27	11063	5.65925	5.970083334	6.219416666	6.412	5.38925	5.413833334	5.883416667	5.392916667	12.06991667	12.9905	13.117	13.71858333	11.59458333	11.42391667	13.46141667	11.42	5.298916666	5.698333333	5.6995	5.867666667	5.294416667	5.147166666	6.139166667	4.971083334	2.419354839	1.313131313
28	11065	7.154666667	7.00375	7.032666667	6.656416667	7.171166667	7.08075	6.623916667	6.795333333	16.66575	16.60066667	16.8305	16.08783333	16.77883333	17.23266667	16.079	16.60033334	7.2525	7.125	7.406000001	7.113166666	7.516	7.801916667	7.382583334	7.5035	2.311827957	1.484848485
29	11068	7.260583334	7.203166667	7.071416667	7.649083333	7.27925	7.066166666	7.108166667	7.492166666	13.31133333	13.20633333	13.21483333	14.28558334	13.46908333	13.35233333	14.00108333	14.42858333	5.652916667	5.611166667	5.734	6.090333334	5.823666668	5.812749999	6.346166667	6.34475	2.827956989	1.606060606
30	11069	3.772666666	3.322166667	2.580500001	2.347999999	4.526166667	3.243250001	3.246500001	2.9	10.04333333	9.368666666	7.664750001	7.11175	11.51166667	9.028166667	8.882916667	8.3295	4.613416666	4.511333334	3.874583334	3.502583334	5.36575	4.162833334	4.262833334	4.006166666	2.946236559	1.333333333
31	11072	4.674166667	4.328	4.521083335	5.087416666	4.693666667	4.831916667	4.923000001	4.57825	10.85808333	10.05358333	10.28316667	12.05033333	10.86633333	11.63141667	12.025	10.85291667	4.871833333	4.693749999	4.526416668	5.401	4.839416666	5.306916667	5.496416666	4.9025	3.139784946	2.242424242
32	11073	6.953416667	7.253	7.233583333	7.388833333	6.862666667	7.00575	7.466583334	7.376583334	15.44316667	15.92591667	15.71358333	16.14916667	15.19691667	15.69808333	16.34975	16.14425	6.488666667	6.753	6.73575	6.755916666	6.528416667	6.878166667	7.011166667	7.005083334	2.602150538	1.353535354
33	11074	7.8385	7.7145	8.044	8.0015	7.8285	7.362	7.5325	7.6245	16.4935	15.906	16.096	15.8395	16.26	15.443	15.3645	15.1915	7.0035	6.788	6.934	6.7785	7.166	6.6325	6.5385	6.7275	2.591397849	1.565656566
34	11076	5.682833334	6.36975	4.5995	4.815416667	5.819583333	5.078000001	4.762166667	4.486833333	14.00675	15.32833334	11.9505	12.596	13.62016667	12.74241667	12.57558333	12.18425	6.370416667	6.859833333	5.490666667	5.79225	6.18325	5.894083333	5.766583334	5.4685	1.397849462	1.484848485
35	11077	7.33825	7.123083334	7.461666668	7.650416667	6.903666666	7.307250001	7.295083333	7.400583334	14.30066667	12.68758333	12.974	14.69758333	13.43508333	12.89291667	12.39958333	12.88175	6.021583333	5.297166667	5.19275	6.239166668	5.927166666	5.281250001	5.178666667	5.368416668	1.924731183	1.808080808
36	11079	7.090833334	6.496500001	6.327916667	6.821250001	6.42075	6.930583334	6.860666668	6.301583333	16.27366667	16.00983333	15.14208333	16.29166667	14.83866667	16.45291667	16.33441667	15.73283334	7.086666667	7.022166668	6.36875	7.121500001	6.52175	7.231750001	7.156416667	6.916083333	2.096774194	1.858585859
37	11081	5.175166666	4.813916667	3.875583334	3.928083334	3.651166667	3.505250001	3.143333334	3.436	10.82725	10.29916667	8.324833333	8.52625	7.617250001	7.48275	6.783166666	7.128083334	4.709000001	4.467833333	3.719833334	3.659166666	3.481833334	3.304000001	3.0905	2.873416667	2.709677419	1.515151515
38	11082	6.348250001	6.016083333	6.117083334	6.02475	5.010416667	4.927000001	4.801083332	5.233833333	16.43625	15.00116667	15.61216667	15.28241667	13.17808333	12.8825	12.63258333	12.98883333	6.1645	5.850166667	5.946833334	6.110583334	5.606166666	5.123416667	5.314666667	5.504750001	2.774193548	1.343434343
39	11084	7.788166667	7.493333333	6.995333333	7.215916666	7.519083334	7.462000001	6.270833333	7.067333334	17.60566667	16.98733333	16.83808333	17.33125	17.25908333	17.14608333	15.2355	17.01575	7.34125	7.227500001	7.264	7.390166667	7.580000001	7.365416667	6.598166667	7.3185	2.591397849	1.404040404
40	11085	7.464	7.547083333	7.4865	7.421416667	7.012583334	7.251083333	7.291250001	7.050499999	17.79208333	17.72225	17.52066667	17.46416667	17.11383333	16.88558334	17.51275	16.27733333	7.721083333	7.517416667	7.491416667	7.450416667	7.434416667	7.25775	7.544416666	6.948916667	2.322580645	1.404040404
41	11087	7.403333334	7.33	7.091083334	7.420666666	6.965666667	7.257166667	7.041166667	7.223083334	17.66	17.15	16.65391667	17.76983333	16.93458333	17.00358333	17.01133333	17.69866667	7.804333334	7.584916666	7.201916667	7.744166668	7.598250001	7.673166667	7.59325	8.044583334	2.559139785	1.343434343
42	11088	7.813666667	8.109666667	7.905750001	8.048333333	7.435833334	6.708333334	8.000333334	7.969416666	14.49583333	14.35725	14.74266667	15.14066667	13.90616667	11.81108333	15.34508333	15.11808333	5.977583333	5.789416667	6.064333333	6.2935	5.547333334	4.817833333	6.548583333	6.241666667	2.580645161	1.444444444
43	11097	8.049833334	7.84575	7.739333333	7.496416667	7.466833334	7.522083333	6.749333333	7.144	16.99	16.68383333	16.17683333	15.30633333	16.18183333	15.99883333	13.01775	14.409	7.256333333	7.114250001	6.8885	6.586666667	6.9175	7.002583332	5.4985	6.381666666	2.333333333	1.565656566
44	12000	4.773000001	4.70325	4.735083334	5.190166668	4.484416666	4.530833333	4.70925	4.385916667	9.551916666	9.701333333	9.571750001	10.71	9.384333334	9.441166667	9.417250001	8.751083334	4.160750001	4.04375	4.104083334	4.506416666	4.242916667	4.103833334	3.917166668	3.617916667	2.774193548	1.787878788
45	12002	6.85125	6.950166667	7.618	7.459416667	7.350499999	7.4845	7.812749999	5.75625	12.7905	12.79141667	14.45966667	14.98583333	13.95025	14.31	14.73708333	10.94125	5.365499999	5.329	5.983916667	6.2355	5.94975	6.091333333	6.13175	4.457833334	2.849462366	1.555555556
46	12004	7.295333333	7.229666667	7.320583334	7.3235	7.171916667	7.2285	7.453666666	7.311416667	15.55691667	15.15341667	15.23458333	15.2355	15.15175	15.35708333	15.70741667	15.75158333	6.978666667	6.8105	6.802916667	6.730916667	6.741000001	6.844	7.046333333	7.113666668	2.827956989	1.808080808
47	12005	5.008416668	6.086916667	5.978166666	6.082583333	5.116583334	5.241333334	5.813333334	5.457166667	11.54841667	13.29075	14.2855	14.61033333	12.02908333	12.11658333	14.23008333	13.05491667	4.615	5.15	5.813583333	6.010666667	5.15175	5.01325	5.877166667	5.4365	2.784946237	1.888888889
48	12007	3.605583333	3.77075	2.95075	3.434166668	3.489583334	3.869333333	3.428666666	3.340083333	7.869083333	8.224333334	6.343583333	7.75825	7.5235	8.303666667	7.953333335	7.452083333	3.301	3.578	2.676833334	3.396333333	3.444083334	3.629833333	3.61025	3.350416667	1.612903226	1.848484848
49	12011	7.22425	7.330833333	7.120916667	6.825500001	7.037666668	7.198666666	7.183416667	6.765833334	14.55883333	14.79633333	15.07441667	14.80175	14.93083333	14.853	15.07116667	15.0425	6.2235	6.400583334	6.533666667	6.349916667	6.600916667	6.406416667	6.565500001	6.601833333	2.182795699	1.424242424
50	12012	4.477083334	4.162333333	4.555583334	4.971833334	4.1925	4.89225	3.939916668	4.219666667	10.87841667	9.750749999	10.82875	11.73958333	10.13308333	11.71108333	9.534333333	10.19066667	4.847083334	4.323583333	4.992166668	5.279833334	4.677666668	5.159166667	4.469333332	4.733583334	2.301075269	1.434343434
51	12013	6.982	6.662916667	6.859	6.843416668	6.946750001	6.958500001	6.472083333	6.747833333	14.40225	13.92466667	14.13375	13.9915	14.2165	14.62516667	14.35183333	14.02466667	6.079166666	5.828083333	5.952583334	5.728666667	6.128333333	6.186833333	6.043333333	5.915083333	2.333333333	1.434343434
52	12014	7.324500001	7.504833334	7.2835	7.414083333	7.545666666	7.659666666	7.489666668	7.599833333	16.86816667	17.35316667	16.7915	17.43766667	17.72358333	17.95925	17.66641667	17.51808333	7.317583333	7.558083333	7.346166666	7.638916667	7.891916668	7.793083333	7.661416667	7.707833333	2.537634409	1.666666667
53	12015	7.6725	7.243583334	6.468416667	6.429833333	7.137333333	6.574666667	7.3075	5.788083334	16.34616667	16.15225	14.38625	14.55841667	14.45283333	14.59766667	16.214	13.02375	6.985166667	7.155833334	6.33375	6.392833334	6.229250001	6.496333334	7.112166667	5.7415	3.043010753	2.141414141
54	12017	7.388083334	7.6305	7.715583334	7.087666667	8.027583334	7.82425	7.901500001	6.38	15.41033333	15.42841667	15.55508333	14.11241667	16.67691667	16.06158333	15.83966667	12.44333334	6.6255	6.638750001	6.687	6.095416668	7.325666668	6.986166668	6.796166667	5.3625	2.774193548	1.666666667
55	12018	6.792333335	6.229833334	6.399	6.508916667	6.295166666	6.510000001	6.327083334	6.381	14.98433333	14.29858333	14.8775	15.3695	13.95625	14.97841667	14.53433333	14.74366667	6.496750001	6.452583333	6.7	6.94875	6.144083333	6.722749999	6.709	6.771333333	3.139784946	1.838383838
56	12021	7.447916667	7.492333333	7.438333333	7.373333333	7.409083333	7.447083333	7.33375	7.432083334	16.42516667	16.446	16.57391667	16.27308333	16.35016667	16.65841667	16.402	16.44833333	7.434666666	7.358833333	7.464416667	7.383166667	7.492500001	7.490416667	7.482583333	7.525916666	2.559139785	1.686868687
57	12025	7.186000001	6.85775	7.395333334	7.112166667	7.200166667	6.756	7.2005	7.092416668	15.33633333	14.30333333	15.43641667	15.22141667	15.34466667	14.25725	15.33941667	15.01741667	7.085583333	6.639833333	7.056083334	7.027666666	7.120916666	6.768666667	7.13925	7.001666666	2.741935484	1.434343434
58	12026	7.380499999	7.617333333	7.301083334	7.575750001	5.925833334	7.29675	7.407666667	7.554166667	17.75333333	17.84916667	17.52983333	17.36341667	14.4205	17.55875	17.31533333	17.2955	7.426250001	7.287583334	7.349250001	7.381	5.893416667	7.2795	7.429833333	7.227916667	2.107526882	1.777777778
59	12027	6.867583334	6.556083333	6.80725	6.4545	6.777750001	6.787083333	6.498583334	6.424833334	17.66133333	17.00733333	17.76425	16.98425	17.01633333	17.22433333	16.97775	16.73866667	7.644583334	7.572833334	7.796333333	7.608666666	7.869666667	7.714333333	7.580666667	7.517333334	1.086021505	1.525252525
60	12030	5.352	4.528750001	4.808083332	5.444333334	3.91075	5.091416666	4.469416667	4.236	12.51141667	10.6885	11.24741667	12.5375	9.413166666	11.90866667	10.68125	10.19241667	5.914416668	5.112083334	5.297083334	5.8315	4.664333334	5.5915	5.019166668	4.811250001	2.075268817	1.757575758
61	12032	6.570083334	6.054666667	6.309416667	4.994666667	5.403083333	5.156333333	4.60725	4.321500001	14.9565	13.8525	14.43158333	11.50466667	12.65475	11.76533333	11.41666667	10.63233333	6.638583334	6.188166667	6.313333334	4.956333334	5.866416668	5.29875	5.288666668	4.988166667	3.64516129	1.363636364
62	12033	7.1835	7.698000001	7.909083333	7.60975	6.723583334	6.748000001	7.71525	7.594166667	13.30641667	14.34875	15.03883333	14.64675	12.00625	11.92891667	14.21991667	14.68858333	5.657833334	6.056916667	6.3595	6.29675	5.097666667	4.999333334	6.002583333	6.24275	2.430107527	1.636363636
63	12035	7.640750001	7.880583335	7.854083334	7.754916667	7.519166667	7.559083334	7.352083333	7.63	16.73025	17.14183333	16.85033333	16.83708333	16.24008333	16.90333333	16.07333333	16.69191667	7.204916667	7.17775	7.225166666	7.238166667	7.095166666	7.358666666	6.987166668	7.123583334	2.634408602	1.797979798
64	12037	5.483416666	6.02475	6.132416667	6.241333334	4.974833333	5.220583333	4.094666667	4.446833333	13.81658333	14.6655	15.22241667	15.2645	11.52775	12.69116667	10.7355	11.66108333	6.063999999	6.656833334	6.890583333	6.750583333	4.795083333	5.902916666	4.752	5.306333333	2.64516129	1.414141414
65	12038	7.751916667	7.854	7.864083334	7.821916667	7.737	7.8675	7.85425	7.801333334	16.55133333	16.64475	16.56508333	16.765	16.53633334	16.83875	16.672	16.42508333	7.19675	7.434833333	7.150333334	7.302000001	7.411416667	7.288666667	7.235916666	7.092583334	3.430107527	1.595959596
66	12040	7.902416667	7.866166667	7.737	7.72825	7.726916666	7.656	7.770333333	7.834166666	16.59283333	16.30891667	16.437	16.53058333	16.02425	16.259	16.4505	16.49825	7.293083334	6.917583333	7.09025	7.196083333	6.937416667	6.971833334	7.209583334	7.244083334	1.741935484	2.717171717
67	12041	7.294	7.202583333	7.111833334	6.987166667	7.332416666	7.109916667	7.249416667	7.191833334	15.66666667	15.81358333	15.538	14.82116667	16.15633333	15.4265	16.163	15.736	6.89475	6.897	6.782416668	6.480416668	7.284166667	6.723333334	7.026416667	7.042	3.172043011	1.777777778
68	12043	6.279416667	5.835583333	5.734916666	5.343333334	6.171416666	5.861083333	5.47575	5.149750001	12.19883333	11.25816667	10.88175	10.10175	10.92958333	10.43808333	9.857083334	10.38641667	5.437	5.014333333	4.846916667	4.515666667	4.626916666	4.358916668	4.262500001	4.874666667	2.870967742	1.666666667
69	12044	6.132333333	5.522083333	6.024916668	5.264999999	4.297416667	4.071583333	5.037166667	4.41	12.02283333	10.46258333	11.53991667	10.12	8.274250002	8.006333333	9.72	8.45275	5.332083333	4.772083333	5.244333334	4.603416667	3.951666666	3.852416667	4.3945	4.032083334	2.580645161	1.535353535
70	12045	6.796083334	6.666166668	7.014416666	7.606750001	6.080000001	6.18425	6.482666666	7.20625	14.44683333	14.32216667	15.078	16.28883333	13.046	13.3285	14.77308333	15.20233333	6.293083333	6.341916668	6.517083334	6.990916666	5.686916666	5.850916667	6.455916667	6.687083333	3.010752688	1.676767677
71	12047	7.187416667	7.326333334	7.258833334	7.015416666	7.357083334	6.447416667	7.332	7.313166667	15.76075	16.41558333	16.33475	15.87933333	16.63675	14.355	16.71916667	16.25866667	6.846333334	6.986750001	7.07225	6.90975	7.2545	6.307916667	7.299416667	7.021500001	2.709677419	1.363636364
72	12050	5.615750001	5.1145	5.235583333	5.627666667	5.500499999	5.106500001	4.165083333	5.29725	13.313	12.59641667	13.14	13.929	12.97208333	12.44775	10.41016667	12.48125	5.9205	5.762083333	5.980916666	6.320666666	5.88175	5.818583334	5.045250001	5.479083334	2.720430108	1.585858586
73	12055	7.094416667	7.07725	6.51475	7.356250001	7.177416667	7.211	7.3495	7.353833333	17.29166667	16.572	14.27583333	16.13241667	16.48033333	16.77341667	16.56283333	16.05433333	7.714583333	7.320416666	6.356916668	7.018333333	7.401833335	7.388500001	7.210083333	7.194666666	2.215053763	1.262626263
74	12056	6.847833333	6.63275	6.79625	7.399833334	6.766333334	6.699333333	7.024583333	6.700750001	15.44766667	15.83883333	16.20116667	17.26816667	15.89141667	15.68016667	16.53125	15.66583333	6.768500001	7.066833334	7.195166668	7.52475	6.99975	6.883083333	7.202416667	6.985750001	1.817204301	1.454545455
75	12058	7.27425	7.175083334	7.173916667	7.107583333	7.150583334	6.888583333	7.248583333	7.336416666	16.60366667	16.7975	16.54066667	16.20491667	16.12433333	15.75508333	16.77566667	16.49083333	7.375000001	7.513500001	7.307333334	7.175666668	7.145083333	6.979583334	7.502166666	7.23575	2.849462366	2.101010101
76	12059	6.384583333	5.929333333	5.09925	4.889833334	5.939916667	5.677666668	5.011916667	4.530083334	14.06108333	13.416	12.0095	11.92625	12.91825	12.53875	11.84966667	10.90325	6.388916666	5.92175	5.494333333	5.6615	5.833	5.612000001	5.36	5.104416667	2.215053763	1.828282828
77	12060	7.317916666	5.719250001	5.665333333	4.827250001	6.518916668	7.218583334	6.873500001	6.582083332	15.591	12.3185	12.27616667	10.737	13.91541667	15.92225	15.56583333	14.6775	7.16425	5.5755	5.460583333	4.871083334	6.433833333	7.380333333	7.094	6.719666667	2.559139785	1.303030303
78	12061	6.190083334	6.292999999	5.97425	5.749833334	6.496666667	6.20475	6.302833334	6.227416667	13.93383333	14.37725	13.42975	12.56308334	14.5995	13.87608333	14.08783333	14.09891667	6.240083334	6.574249999	5.982583334	5.664583335	6.570333333	6.22575	6.273166667	6.247416667	1.47311828	2.090909091
79	12062	7.109166667	7.029666667	7.203666667	7.081916667	7.1925	7.066166666	7.185666666	7.001	15.13375	15.1845	15.33866667	15.64141667	15.63383333	15.74591667	15.76983333	15.15541667	6.641833334	6.731000001	6.742	7.068000001	6.918333333	7.083583333	6.988666667	6.836500001	2.505376344	1.494949495
80	12064	6.731166668	6.139	6.847916668	6.334083333	6.193	6.514583334	6.89575	6.930250001	13.78058333	12.43558333	13.8415	13.56875	12.913	13.72175	14.10833333	14.46775	6.076166666	5.480666666	6.098833333	6.1555	6.053333333	6.352083334	6.399	6.575750001	2.537634409	1.686868687
81	12065	6.80925	6.927833333	7.088666667	7.15125	6.769250001	6.788916667	7.106166666	7.064666667	11.82891667	12.41875	12.14283333	12.21466667	11.99975	11.99583333	12.54258334	12.88641667	4.688416667	5.017833334	4.764333333	4.892916667	4.732666667	4.795416667	5.10025	5.22175	2.505376344	1.656565657
82	12067	5.285583333	5.905333333	5.51275	5.868166668	5.477166667	5.752833334	6.217166667	5.878416667	11.037	12.5405	11.75666667	12.59391667	11.349	12.04283333	13.1395	12.23516667	4.953833334	5.645916667	5.199333333	5.683499999	5.110916667	5.436000001	5.938833333	5.752583334	2.301075269	1.515151515
83	12068	6.490000001	6.583083333	6.892833333	6.938583332	7.16125	6.6955	6.841833333	6.85475	16.131	16.27575	17.82291667	17.25983333	18.77691667	17.62808333	17.55558333	17.66883333	7.15225	7.334666666	7.726833334	7.645833333	8.1335	7.6705	7.748833333	7.952	1.52688172	1.626262626
84	12069	7.931916666	8.021666667	7.998	7.999416666	7.987916667	8.061916667	7.932416667	7.676583333	14.42191667	14.93825	14.98625	14.9525	14.88958333	15.62516667	15.40091667	14.34266667	6.217333333	6.413583333	6.358166668	6.377166667	6.5435	6.80925	6.658916666	6.216083334	3.612903226	1.555555556
85	12070	6.876583333	6.578083334	6.972583334	7.085833334	5.832500001	6.242333333	5.86775	6.118083334	14.5645	14.11691667	14.75408333	15.206	12.60166667	13.368	12.74875	13.39208333	6.299916666	6.310250001	6.461999999	6.769	5.730083334	6.310833334	5.869333332	6.081916667	2.462365591	1.505050505
86	12071	6.661083333	7.639916666	7.590166668	7.488666667	7.563416667	7.271333333	7.427666667	6.138416667	14.80233333	17.2285	17.18383333	17.04016667	16.88525	16.32358333	17.44633333	13.818	6.375833333	7.372583333	7.32175	7.342000001	7.277750001	6.980416667	7.513916668	5.7525	2.516129032	1.616161616
87	12072	5.552750001	5.176500001	5.694916667	6.214	5.717916667	5.962583333	4.754583333	5.086749999	11.63041667	11.32883333	12.53125	13.28691667	12.84125	12.31875	10.30575	11.29033333	5.139333333	4.986083334	5.560083333	5.874083332	5.834166667	5.457000001	4.587500001	4.996583333	2.268817204	1.737373737
88	12073	7.412583333	7.483416667	7.73975	7.73025	7.561333334	7.5845	7.553416667	7.614000001	15.26658333	15.16108333	15.93333333	16.04183333	15.90458333	15.70166667	16.12625	15.93858333	6.620166667	6.521916667	6.959416667	6.870916667	7.072583334	7.10625	7.170166667	6.9735	3.247311828	1.767676768
89	12074	4.905666667	4.460416666	4.566	4.434666667	3.94	4.940333333	4.764250001	4.209750001	11.3295	10.3275	10.45108333	9.924583335	9.2135	11.017	11.28841667	9.419916667	4.946166666	4.742333334	4.783583334	4.66075	4.268583333	5.006583334	5.063583333	4.2935	2.52688172	1.313131313
90	12075	7.103750001	7.361333334	6.108666667	6.200916666	6.485916666	6.708916667	6.510666667	7.502916667	14.78233333	15.70125	12.79725	13.27458333	13.47475	14.04683333	14.18466667	15.71616667	6.262833334	6.638833334	5.372583334	5.668916668	5.705000001	6.093416667	6.014833334	6.80275	2.483870968	1.878787879
91	12076	7.928	7.931166666	7.657416667	7.807416667	7.770083334	7.671750001	7.83	7.909	16.07258333	15.98783333	15.32866667	15.72833333	16.16083333	15.67725	15.73883333	16.19975	7.073333333	6.990833334	6.751666668	6.97475	7.325416667	6.985166666	7.136666666	7.326916667	3.548387097	1.545454545
92	12077	6.055166666	6.504499999	6.014166667	5.530666667	5.425916666	5.9375	5.771083333	4.964083334	13.95566667	15.03141667	14.177	13.111	13.253	13.90741667	14.23866667	11.74858333	6.276083334	6.822000001	6.439583334	6.055	6.29325	6.36825	6.495166666	5.540750001	3.075268817	1.222222222
