# Supplementary material for: What Does Temporal Brain Signal Complexity Reveal About Verbal Creativity?
Source: Front Behav Neurosci. 2020 Aug 27;14:146. doi: 10.3389/fnbeh.2020.00146 (PMC7481454; doi:10.3389/fnbeh.2020.00146)
Supplement: Supplementary file 4 [file Data_Sheet_2.zip › Results/LDSM_LargeAUC.txt]

Latent difference score between High AUC MSE of cued and noncued and association of this difference with human rated originality and fluency scores  


lavaan 0.6-3 ended normally after 114 iterations

  Optimization method                           NLMINB
  Number of free parameters                         27

  Number of observations                            92

  Estimator                                         ML
  Model Fit Test Statistic                      69.712
  Degrees of freedom                                33
  P-value (Chi-square)                           0.000

Model test baseline model:

  Minimum Function Test Statistic             1415.883
  Degrees of freedom                                44
  P-value                                        0.000

User model versus baseline model:

  Comparative Fit Index (CFI)                    0.973
  Tucker-Lewis Index (TLI)                       0.964

Loglikelihood and Information Criteria:

  Loglikelihood user model (H0)               -472.372
  Loglikelihood unrestricted model (H1)       -437.516

  Number of free parameters                         27
  Akaike (AIC)                                 998.743
  Bayesian (BIC)                              1066.832
  Sample-size adjusted Bayesian (BIC)          981.605

Root Mean Square Error of Approximation:

  RMSEA                                          0.110
  90 Percent Confidence Interval          0.074  0.146
  P-value RMSEA <= 0.05                          0.005

Standardized Root Mean Square Residual:

  SRMR                                           0.031

Parameter Estimates:

  Information                                 Expected
  Information saturated (h1) model          Structured
  Standard Errors                             Standard

Latent Variables:
                   Estimate  Std.Err  z-value  P(>|z|)   Std.lv  Std.all
  noncued =~                                                            
    HighAUC1.noncd    1.000                               1.138    0.940
    HighAUC2.noncd    1.006    0.047   21.452    0.000    1.145    0.970
    HighAUC3.noncd    1.001    0.050   20.083    0.000    1.139    0.957
    HighAUC4.noncd    1.040    0.055   18.813    0.000    1.183    0.944
  cued =~                                                               
    HighAUC1.cued     1.000                               1.005    0.957
    HighAUC2.cued     1.058    0.044   23.933    0.000    1.063    0.970
    HighAUC3.cued     1.054    0.045   23.235    0.000    1.059    0.965
    HighAUC4.cued     1.028    0.051   20.193    0.000    1.034    0.941
  dcued_noncued =~                                                      
    cued              1.000                               0.269    0.269

Regressions:
                   Estimate  Std.Err  z-value  P(>|z|)   Std.lv  Std.all
  cued ~                                                                
    noncued           1.000                               1.132    1.132
  dcued_noncued ~                                                       
    fluency          -0.182    0.113   -1.611    0.107   -0.673   -0.185
    originality       0.028    0.067    0.422    0.673    0.105    0.049
  cued ~                                                                
    fluency           0.000                               0.000    0.000
    originality       0.000                               0.000    0.000
  noncued ~                                                             
    fluency           0.000                               0.000    0.000
    originality       0.000                               0.000    0.000

Covariances:
                   Estimate  Std.Err  z-value  P(>|z|)   Std.lv  Std.all
 .noncued ~~                                                            
   .dcued_noncued    -0.179    0.076   -2.341    0.019   -0.592   -0.592

Intercepts:
                   Estimate  Std.Err  z-value  P(>|z|)   Std.lv  Std.all
   .HighAUC1.noncd    0.000                               0.000    0.000
   .HighAUC1.cued     0.000                               0.000    0.000
   .noncued           6.276    0.126   49.730    0.000    5.515    5.515
   .dcued_noncued     0.331    0.261    1.267    0.205    1.224    1.224
   .HighAUC2.noncd   -0.032    0.299   -0.106    0.915   -0.032   -0.027
   .HighAUC3.noncd    0.047    0.318    0.148    0.882    0.047    0.039
   .HighAUC4.noncd   -0.277    0.352   -0.785    0.433   -0.277   -0.221
   .HighAUC2.cued    -0.408    0.286   -1.427    0.153   -0.408   -0.372
   .HighAUC3.cued    -0.420    0.293   -1.432    0.152   -0.420   -0.382
   .HighAUC4.cued    -0.225    0.329   -0.683    0.495   -0.225   -0.205
   .cued              0.000                               0.000    0.000

Variances:
                   Estimate  Std.Err  z-value  P(>|z|)   Std.lv  Std.all
   .cued              0.000                               0.000    0.000
   .HighAUC1.noncd    0.170    0.029    5.858    0.000    0.170    0.116
   .HighAUC2.noncd    0.083    0.017    4.821    0.000    0.083    0.059
   .HighAUC3.noncd    0.118    0.022    5.434    0.000    0.118    0.083
   .HighAUC4.noncd    0.171    0.030    5.788    0.000    0.171    0.109
   .HighAUC1.cued     0.093    0.017    5.563    0.000    0.093    0.085
   .HighAUC2.cued     0.072    0.014    5.004    0.000    0.072    0.060
   .HighAUC3.cued     0.083    0.016    5.243    0.000    0.083    0.069
   .HighAUC4.cued     0.137    0.023    5.909    0.000    0.137    0.114
   .noncued           1.295    0.215    6.021    0.000    1.000    1.000
   .dcued_noncued     0.071    0.023    3.077    0.002    0.963    0.963


> parameterEstimates(fitLDS, standardized=TRUE)
                lhs op              rhs    est    se      z pvalue ci.lower ci.upper std.lv std.all std.nox
1           noncued =~ HighAUC1.noncued  1.000 0.000     NA     NA    1.000    1.000  1.138   0.940   0.940
2           noncued =~ HighAUC2.noncued  1.006 0.047 21.452  0.000    0.914    1.098  1.145   0.970   0.970
3           noncued =~ HighAUC3.noncued  1.001 0.050 20.083  0.000    0.904    1.099  1.139   0.957   0.957
4           noncued =~ HighAUC4.noncued  1.040 0.055 18.813  0.000    0.931    1.148  1.183   0.944   0.944
5              cued =~    HighAUC1.cued  1.000 0.000     NA     NA    1.000    1.000  1.005   0.957   0.957
6              cued =~    HighAUC2.cued  1.058 0.044 23.933  0.000    0.971    1.144  1.063   0.970   0.970
7              cued =~    HighAUC3.cued  1.054 0.045 23.235  0.000    0.965    1.143  1.059   0.965   0.965
8              cued =~    HighAUC4.cued  1.028 0.051 20.193  0.000    0.929    1.128  1.034   0.941   0.941
9     dcued_noncued =~             cued  1.000 0.000     NA     NA    1.000    1.000  0.269   0.269   0.269
10             cued  ~          noncued  1.000 0.000     NA     NA    1.000    1.000  1.132   1.132   1.132
11             cued ~~             cued  0.000 0.000     NA     NA    0.000    0.000  0.000   0.000   0.000
12 HighAUC1.noncued ~1                   0.000 0.000     NA     NA    0.000    0.000  0.000   0.000   0.000
13    HighAUC1.cued ~1                   0.000 0.000     NA     NA    0.000    0.000  0.000   0.000   0.000
14          noncued ~1                   6.276 0.126 49.730  0.000    6.028    6.523  5.515   5.515   5.515
15    dcued_noncued ~1                   0.331 0.261  1.267  0.205   -0.181    0.844  1.224   1.224   1.224
16          noncued ~~    dcued_noncued -0.179 0.076 -2.341  0.019   -0.329   -0.029 -0.592  -0.592  -0.592
17    dcued_noncued  ~          fluency -0.182 0.113 -1.611  0.107   -0.404    0.039 -0.673  -0.185  -0.673
18    dcued_noncued  ~      originality  0.028 0.067  0.422  0.673   -0.103    0.160  0.105   0.049   0.105
19             cued  ~          fluency  0.000 0.000     NA     NA    0.000    0.000  0.000   0.000   0.000
20             cued  ~      originality  0.000 0.000     NA     NA    0.000    0.000  0.000   0.000   0.000
21          noncued  ~          fluency  0.000 0.000     NA     NA    0.000    0.000  0.000   0.000   0.000
22          noncued  ~      originality  0.000 0.000     NA     NA    0.000    0.000  0.000   0.000   0.000
23 HighAUC1.noncued ~~ HighAUC1.noncued  0.170 0.029  5.858  0.000    0.113    0.227  0.170   0.116   0.116
24 HighAUC2.noncued ~~ HighAUC2.noncued  0.083 0.017  4.821  0.000    0.049    0.116  0.083   0.059   0.059
25 HighAUC3.noncued ~~ HighAUC3.noncued  0.118 0.022  5.434  0.000    0.075    0.161  0.118   0.083   0.083
26 HighAUC4.noncued ~~ HighAUC4.noncued  0.171 0.030  5.788  0.000    0.113    0.229  0.171   0.109   0.109
27    HighAUC1.cued ~~    HighAUC1.cued  0.093 0.017  5.563  0.000    0.060    0.126  0.093   0.085   0.085
28    HighAUC2.cued ~~    HighAUC2.cued  0.072 0.014  5.004  0.000    0.044    0.100  0.072   0.060   0.060
29    HighAUC3.cued ~~    HighAUC3.cued  0.083 0.016  5.243  0.000    0.052    0.113  0.083   0.069   0.069
30    HighAUC4.cued ~~    HighAUC4.cued  0.137 0.023  5.909  0.000    0.092    0.182  0.137   0.114   0.114
31          noncued ~~          noncued  1.295 0.215  6.021  0.000    0.873    1.717  1.000   1.000   1.000
32    dcued_noncued ~~    dcued_noncued  0.071 0.023  3.077  0.002    0.026    0.115  0.963   0.963   0.963
33          fluency ~~          fluency  0.076 0.000     NA     NA    0.076    0.076  0.076   1.000   0.076
34          fluency ~~      originality -0.005 0.000     NA     NA   -0.005   -0.005 -0.005  -0.039  -0.005
35      originality ~~      originality  0.215 0.000     NA     NA    0.215    0.215  0.215   1.000   0.215
36 HighAUC2.noncued ~1                  -0.032 0.299 -0.106  0.915   -0.618    0.554 -0.032  -0.027  -0.027
37 HighAUC3.noncued ~1                   0.047 0.318  0.148  0.882   -0.576    0.670  0.047   0.039   0.039
38 HighAUC4.noncued ~1                  -0.277 0.352 -0.785  0.433   -0.967    0.414 -0.277  -0.221  -0.221
39    HighAUC2.cued ~1                  -0.408 0.286 -1.427  0.153   -0.967    0.152 -0.408  -0.372  -0.372
40    HighAUC3.cued ~1                  -0.420 0.293 -1.432  0.152   -0.994    0.155 -0.420  -0.382  -0.382
41    HighAUC4.cued ~1                  -0.225 0.329 -0.683  0.495   -0.870    0.420 -0.225  -0.205  -0.205
42          fluency ~1                   1.610 0.000     NA     NA    1.610    1.610  1.610   5.842   1.610
43      originality ~1                   2.552 0.000     NA     NA    2.552    2.552  2.552   5.497   2.552
44             cued ~1                   0.000 0.000     NA     NA    0.000    0.000  0.000   0.000   0.000
> 

Table: Table 2: Factor Loadings

Latent Factor   Indicator               B      SE        Z    Beta  sig 
--------------  -----------------  ------  ------  -------  ------  ----
noncued         HighAUC1.noncued    1.000   0.000       NA   0.940  NA  
noncued         HighAUC2.noncued    1.006   0.047   21.452   0.970  *** 
noncued         HighAUC3.noncued    1.001   0.050   20.083   0.957  *** 
noncued         HighAUC4.noncued    1.040   0.055   18.813   0.944  *** 
cued            HighAUC1.cued       1.000   0.000       NA   0.957  NA  
cued            HighAUC2.cued       1.058   0.044   23.933   0.970  *** 
cued            HighAUC3.cued       1.054   0.045   23.235   0.965  *** 
cued            HighAUC4.cued       1.028   0.051   20.193   0.941  *** 
dcued_noncued   cued                1.000   0.000       NA   0.269  NA  
