# Supplementary material for: What Does Temporal Brain Signal Complexity Reveal About Verbal Creativity?
Source: Front Behav Neurosci. 2020 Aug 27;14:146. doi: 10.3389/fnbeh.2020.00146 (PMC7481454; doi:10.3389/fnbeh.2020.00146)
Supplement: Supplementary file 4 [file Data_Sheet_2.zip › Results/LDSM_MediumAUC.txt]

 # Latent difference score between medium AUC MSE of cued and noncued and association of this difference with human rated originality and fluency scores  

lavaan 0.6-3 ended normally after 123 iterations

  Optimization method                           NLMINB
  Number of free parameters                         27

  Number of observations                            92

  Estimator                                         ML
  Model Fit Test Statistic                      75.527
  Degrees of freedom                                33
  P-value (Chi-square)                           0.000

Model test baseline model:

  Minimum Function Test Statistic             1468.146
  Degrees of freedom                                44
  P-value                                        0.000

User model versus baseline model:

  Comparative Fit Index (CFI)                    0.970
  Tucker-Lewis Index (TLI)                       0.960

Loglikelihood and Information Criteria:

  Loglikelihood user model (H0)              -1065.829
  Loglikelihood unrestricted model (H1)      -1028.065

  Number of free parameters                         27
  Akaike (AIC)                                2185.657
  Bayesian (BIC)                              2253.746
  Sample-size adjusted Bayesian (BIC)         2168.519

Root Mean Square Error of Approximation:

  RMSEA                                          0.118
  90 Percent Confidence Interval          0.083  0.154
  P-value RMSEA <= 0.05                          0.002

Standardized Root Mean Square Residual:

  SRMR                                           0.028

Parameter Estimates:

  Information                                 Expected
  Information saturated (h1) model          Structured
  Standard Errors                             Standard

Latent Variables:
                   Estimate  Std.Err  z-value  P(>|z|)   Std.lv  Std.all
  noncued =~                                                            
    MedimAUC1.nncd    1.000                               2.596    0.949
    MedimAUC2.nncd    1.014    0.044   23.115    0.000    2.633    0.973
    MedimAUC3.nncd    1.027    0.048   21.365    0.000    2.665    0.960
    MedimAUC4.nncd    1.050    0.052   20.297    0.000    2.727    0.950
  cued =~                                                               
    MediumAUC1.cud    1.000                               2.303    0.958
    MediumAUC2.cud    1.083    0.044   24.706    0.000    2.494    0.973
    MediumAUC3.cud    1.087    0.046   23.895    0.000    2.504    0.968
    MediumAUC4.cud    1.054    0.051   20.750    0.000    2.428    0.945
  dcued_noncued =~                                                      
    cued              1.000                               0.279    0.279

Regressions:
                   Estimate  Std.Err  z-value  P(>|z|)   Std.lv  Std.all
  cued ~                                                                
    noncued           1.000                               1.128    1.128
  dcued_noncued ~                                                       
    fluency          -0.446    0.260   -1.716    0.086   -0.694   -0.191
    originality       0.150    0.154    0.971    0.331    0.233    0.108
  cued ~                                                                
    fluency           0.000                               0.000    0.000
    originality       0.000                               0.000    0.000
  noncued ~                                                             
    fluency           0.000                               0.000    0.000
    originality       0.000                               0.000    0.000

Covariances:
                   Estimate  Std.Err  z-value  P(>|z|)   Std.lv  Std.all
 .noncued ~~                                                            
   .dcued_noncued    -0.926    0.381   -2.428    0.015   -0.569   -0.569

Intercepts:
                   Estimate  Std.Err  z-value  P(>|z|)   Std.lv  Std.all
   .MedimAUC1.nncd    0.000                               0.000    0.000
   .MediumAUC1.cud    0.000                               0.000    0.000
   .noncued          14.210    0.285   49.808    0.000    5.473    5.473
   .dcued_noncued     0.856    0.600    1.428    0.153    1.333    1.333
   .MedimAUC2.nncd   -0.092    0.633   -0.145    0.884   -0.092   -0.034
   .MedimAUC3.nncd   -0.200    0.694   -0.289    0.773   -0.200   -0.072
   .MedimAUC4.nncd   -0.753    0.747   -1.008    0.314   -0.753   -0.262
   .MediumAUC2.cud   -1.355    0.654   -2.074    0.038   -1.355   -0.529
   .MediumAUC3.cud   -1.470    0.678   -2.168    0.030   -1.470   -0.569
   .MediumAUC4.cud   -0.976    0.757   -1.288    0.198   -0.976   -0.380
   .cued              0.000                               0.000    0.000

Variances:
                   Estimate  Std.Err  z-value  P(>|z|)   Std.lv  Std.all
   .cued              0.000                               0.000    0.000
   .MedimAUC1.nncd    0.747    0.130    5.759    0.000    0.747    0.100
   .MedimAUC2.nncd    0.394    0.083    4.762    0.000    0.394    0.054
   .MedimAUC3.nncd    0.611    0.112    5.455    0.000    0.611    0.079
   .MedimAUC4.nncd    0.799    0.140    5.727    0.000    0.799    0.097
   .MediumAUC1.cud    0.478    0.085    5.604    0.000    0.478    0.083
   .MediumAUC2.cud    0.352    0.072    4.888    0.000    0.352    0.054
   .MediumAUC3.cud    0.420    0.081    5.184    0.000    0.420    0.063
   .MediumAUC4.cud    0.701    0.119    5.894    0.000    0.701    0.106
   .noncued           6.741    1.101    6.125    0.000    1.000    1.000
   .dcued_noncued     0.392    0.116    3.395    0.001    0.950    0.950


> parameterEstimates(fitLDS, standardized=TRUE)
                  lhs op                rhs    est    se      z pvalue ci.lower ci.upper std.lv std.all std.nox
1             noncued =~ MediumAUC1.noncued  1.000 0.000     NA     NA    1.000    1.000  2.596   0.949   0.949
2             noncued =~ MediumAUC2.noncued  1.014 0.044 23.115  0.000    0.928    1.100  2.633   0.973   0.973
3             noncued =~ MediumAUC3.noncued  1.027 0.048 21.365  0.000    0.932    1.121  2.665   0.960   0.960
4             noncued =~ MediumAUC4.noncued  1.050 0.052 20.297  0.000    0.949    1.152  2.727   0.950   0.950
5                cued =~    MediumAUC1.cued  1.000 0.000     NA     NA    1.000    1.000  2.303   0.958   0.958
6                cued =~    MediumAUC2.cued  1.083 0.044 24.706  0.000    0.997    1.169  2.494   0.973   0.973
7                cued =~    MediumAUC3.cued  1.087 0.046 23.895  0.000    0.998    1.177  2.504   0.968   0.968
8                cued =~    MediumAUC4.cued  1.054 0.051 20.750  0.000    0.955    1.154  2.428   0.945   0.945
9       dcued_noncued =~               cued  1.000 0.000     NA     NA    1.000    1.000  0.279   0.279   0.279
10               cued  ~            noncued  1.000 0.000     NA     NA    1.000    1.000  1.128   1.128   1.128
11               cued ~~               cued  0.000 0.000     NA     NA    0.000    0.000  0.000   0.000   0.000
12 MediumAUC1.noncued ~1                     0.000 0.000     NA     NA    0.000    0.000  0.000   0.000   0.000
13    MediumAUC1.cued ~1                     0.000 0.000     NA     NA    0.000    0.000  0.000   0.000   0.000
14            noncued ~1                    14.210 0.285 49.808  0.000   13.650   14.769  5.473   5.473   5.473
15      dcued_noncued ~1                     0.856 0.600  1.428  0.153   -0.319    2.032  1.333   1.333   1.333
16            noncued ~~      dcued_noncued -0.926 0.381 -2.428  0.015   -1.674   -0.179 -0.569  -0.569  -0.569
17      dcued_noncued  ~            fluency -0.446 0.260 -1.716  0.086   -0.956    0.063 -0.694  -0.191  -0.694
18      dcued_noncued  ~        originality  0.150 0.154  0.971  0.331   -0.152    0.452  0.233   0.108   0.233
19               cued  ~            fluency  0.000 0.000     NA     NA    0.000    0.000  0.000   0.000   0.000
20               cued  ~        originality  0.000 0.000     NA     NA    0.000    0.000  0.000   0.000   0.000
21            noncued  ~            fluency  0.000 0.000     NA     NA    0.000    0.000  0.000   0.000   0.000
22            noncued  ~        originality  0.000 0.000     NA     NA    0.000    0.000  0.000   0.000   0.000
23 MediumAUC1.noncued ~~ MediumAUC1.noncued  0.747 0.130  5.759  0.000    0.493    1.001  0.747   0.100   0.100
24 MediumAUC2.noncued ~~ MediumAUC2.noncued  0.394 0.083  4.762  0.000    0.232    0.556  0.394   0.054   0.054
25 MediumAUC3.noncued ~~ MediumAUC3.noncued  0.611 0.112  5.455  0.000    0.391    0.830  0.611   0.079   0.079
26 MediumAUC4.noncued ~~ MediumAUC4.noncued  0.799 0.140  5.727  0.000    0.526    1.073  0.799   0.097   0.097
27    MediumAUC1.cued ~~    MediumAUC1.cued  0.478 0.085  5.604  0.000    0.311    0.645  0.478   0.083   0.083
28    MediumAUC2.cued ~~    MediumAUC2.cued  0.352 0.072  4.888  0.000    0.211    0.493  0.352   0.054   0.054
29    MediumAUC3.cued ~~    MediumAUC3.cued  0.420 0.081  5.184  0.000    0.261    0.579  0.420   0.063   0.063
30    MediumAUC4.cued ~~    MediumAUC4.cued  0.701 0.119  5.894  0.000    0.468    0.934  0.701   0.106   0.106
31            noncued ~~            noncued  6.741 1.101  6.125  0.000    4.584    8.898  1.000   1.000   1.000
32      dcued_noncued ~~      dcued_noncued  0.392 0.116  3.395  0.001    0.166    0.619  0.950   0.950   0.950
33            fluency ~~            fluency  0.076 0.000     NA     NA    0.076    0.076  0.076   1.000   0.076
34            fluency ~~        originality -0.005 0.000     NA     NA   -0.005   -0.005 -0.005  -0.039  -0.005
35        originality ~~        originality  0.215 0.000     NA     NA    0.215    0.215  0.215   1.000   0.215
36 MediumAUC2.noncued ~1                    -0.092 0.633 -0.145  0.884   -1.334    1.149 -0.092  -0.034  -0.034
37 MediumAUC3.noncued ~1                    -0.200 0.694 -0.289  0.773   -1.560    1.160 -0.200  -0.072  -0.072
38 MediumAUC4.noncued ~1                    -0.753 0.747 -1.008  0.314   -2.217    0.711 -0.753  -0.262  -0.262
39    MediumAUC2.cued ~1                    -1.355 0.654 -2.074  0.038   -2.636   -0.075 -1.355  -0.529  -0.529
40    MediumAUC3.cued ~1                    -1.470 0.678 -2.168  0.030   -2.800   -0.141 -1.470  -0.569  -0.569
41    MediumAUC4.cued ~1                    -0.976 0.757 -1.288  0.198   -2.460    0.509 -0.976  -0.380  -0.380
42            fluency ~1                     1.610 0.000     NA     NA    1.610    1.610  1.610   5.842   1.610
43        originality ~1                     2.552 0.000     NA     NA    2.552    2.552  2.552   5.497   2.552
44               cued ~1                     0.000 0.000     NA     NA    0.000    0.000  0.000   0.000   0.000
> 

Table: Table 2: Factor Loadings

Latent Factor   Indicator                 B      SE        Z    Beta  sig 
--------------  -------------------  ------  ------  -------  ------  ----
noncued         MediumAUC1.noncued    1.000   0.000       NA   0.949  NA  
noncued         MediumAUC2.noncued    1.014   0.044   23.115   0.973  *** 
noncued         MediumAUC3.noncued    1.027   0.048   21.365   0.960  *** 
noncued         MediumAUC4.noncued    1.050   0.052   20.297   0.950  *** 
cued            MediumAUC1.cued       1.000   0.000       NA   0.958  NA  
cued            MediumAUC2.cued       1.083   0.044   24.706   0.973  *** 
cued            MediumAUC3.cued       1.087   0.046   23.895   0.968  *** 
cued            MediumAUC4.cued       1.054   0.051   20.750   0.945  *** 
dcued_noncued   cued                  1.000   0.000       NA   0.279  NA  
