# Supplementary material for: What Does Temporal Brain Signal Complexity Reveal About Verbal Creativity?
Source: Front Behav Neurosci. 2020 Aug 27;14:146. doi: 10.3389/fnbeh.2020.00146 (PMC7481454; doi:10.3389/fnbeh.2020.00146)
Supplement: Supplementary file 4 [file Data_Sheet_2.zip › Results/LDSM_SmallAUC.txt]

Latent difference score between low AUC MSE of cued and noncued and association of this difference with human rated originality and fluency scores  

  Optimization method                           NLMINB
  Number of free parameters                         27

  Number of observations                            92

  Estimator                                         ML
  Model Fit Test Statistic                      90.554
  Degrees of freedom                                33
  P-value (Chi-square)                           0.000

Model test baseline model:

  Minimum Function Test Statistic             1488.229
  Degrees of freedom                                44
  P-value                                        0.000

User model versus baseline model:

  Comparative Fit Index (CFI)                    0.960
  Tucker-Lewis Index (TLI)                       0.947

Loglikelihood and Information Criteria:

  Loglikelihood user model (H0)               -471.088
  Loglikelihood unrestricted model (H1)       -425.811

  Number of free parameters                         27
  Akaike (AIC)                                 996.176
  Bayesian (BIC)                              1064.264
  Sample-size adjusted Bayesian (BIC)          979.038

Root Mean Square Error of Approximation:

  RMSEA                                          0.138
  90 Percent Confidence Interval          0.104  0.172
  P-value RMSEA <= 0.05                          0.000

Standardized Root Mean Square Residual:

  SRMR                                           0.027

Parameter Estimates:

  Information                                 Expected
  Information saturated (h1) model          Structured
  Standard Errors                             Standard

Latent Variables:
                   Estimate  Std.Err  z-value  P(>|z|)   Std.lv  Std.all
  noncued =~                                                            
    LowAUC1.noncud    1.000                               1.128    0.942
    LowAUC2.noncud    0.994    0.046   21.547    0.000    1.121    0.968
    LowAUC3.noncud    1.102    0.051   21.600    0.000    1.244    0.968
    LowAUC4.noncud    1.117    0.055   20.266    0.000    1.260    0.957
  cued =~                                                               
    LowAUC1.cued      1.000                               0.998    0.949
    LowAUC2.cued      1.091    0.047   23.021    0.000    1.089    0.972
    LowAUC3.cued      1.147    0.050   23.028    0.000    1.145    0.972
    LowAUC4.cued      1.124    0.056   19.931    0.000    1.122    0.946
  dcued_noncued =~                                                      
    cued              1.000                               0.275    0.275

Regressions:
                   Estimate  Std.Err  z-value  P(>|z|)   Std.lv  Std.all
  cued ~                                                                
    noncued           1.000                               1.130    1.130
  dcued_noncued ~                                                       
    fluency          -0.180    0.110   -1.646    0.100   -0.657   -0.181
    originality       0.121    0.065    1.866    0.062    0.443    0.206
  cued ~                                                                
    fluency           0.000                               0.000    0.000
    originality       0.000                               0.000    0.000
  noncued ~                                                             
    fluency           0.000                               0.000    0.000
    originality       0.000                               0.000    0.000

Covariances:
                   Estimate  Std.Err  z-value  P(>|z|)   Std.lv  Std.all
 .noncued ~~                                                            
   .dcued_noncued    -0.176    0.076   -2.320    0.020   -0.592   -0.592

Intercepts:
                   Estimate  Std.Err  z-value  P(>|z|)   Std.lv  Std.all
   .LowAUC1.noncud    0.000                               0.000    0.000
   .LowAUC1.cued      0.000                               0.000    0.000
   .noncued           6.457    0.125   51.729    0.000    5.724    5.724
   .dcued_noncued     0.252    0.254    0.991    0.322    0.918    0.918
   .LowAUC2.noncud    0.046    0.302    0.153    0.879    0.046    0.040
   .LowAUC3.noncud   -0.673    0.334   -2.012    0.044   -0.673   -0.524
   .LowAUC4.noncud   -0.835    0.361   -2.311    0.021   -0.835   -0.634
   .LowAUC2.cued     -0.703    0.322   -2.181    0.029   -0.703   -0.627
   .LowAUC3.cued     -1.116    0.339   -3.296    0.001   -1.116   -0.947
   .LowAUC4.cued     -0.995    0.383   -2.595    0.009   -0.995   -0.840
   .cued              0.000                               0.000    0.000

Variances:
                   Estimate  Std.Err  z-value  P(>|z|)   Std.lv  Std.all
   .cued              0.000                               0.000    0.000
   .LowAUC1.noncud    0.161    0.027    5.920    0.000    0.161    0.112
   .LowAUC2.noncud    0.084    0.016    5.134    0.000    0.084    0.063
   .LowAUC3.noncud    0.102    0.020    5.110    0.000    0.102    0.062
   .LowAUC4.noncud    0.147    0.026    5.598    0.000    0.147    0.085
   .LowAUC1.cued      0.110    0.019    5.824    0.000    0.110    0.099
   .LowAUC2.cued      0.071    0.014    4.988    0.000    0.071    0.056
   .LowAUC3.cued      0.078    0.016    4.984    0.000    0.078    0.056
   .LowAUC4.cued      0.147    0.025    5.883    0.000    0.147    0.105
   .noncued           1.273    0.210    6.047    0.000    1.000    1.000
   .dcued_noncued     0.069    0.022    3.146    0.002    0.922    0.922

> 
> parameterEstimates(fitLDS, standardized=TRUE)
               lhs op             rhs    est    se      z pvalue ci.lower ci.upper std.lv std.all std.nox
1          noncued =~ LowAUC1.noncued  1.000 0.000     NA     NA    1.000    1.000  1.128   0.942   0.942
2          noncued =~ LowAUC2.noncued  0.994 0.046 21.547  0.000    0.904    1.084  1.121   0.968   0.968
3          noncued =~ LowAUC3.noncued  1.102 0.051 21.600  0.000    1.002    1.202  1.244   0.968   0.968
4          noncued =~ LowAUC4.noncued  1.117 0.055 20.266  0.000    1.009    1.225  1.260   0.957   0.957
5             cued =~    LowAUC1.cued  1.000 0.000     NA     NA    1.000    1.000  0.998   0.949   0.949
6             cued =~    LowAUC2.cued  1.091 0.047 23.021  0.000    0.998    1.184  1.089   0.972   0.972
7             cued =~    LowAUC3.cued  1.147 0.050 23.028  0.000    1.049    1.244  1.145   0.972   0.972
8             cued =~    LowAUC4.cued  1.124 0.056 19.931  0.000    1.013    1.234  1.122   0.946   0.946
9    dcued_noncued =~            cued  1.000 0.000     NA     NA    1.000    1.000  0.275   0.275   0.275
10            cued  ~         noncued  1.000 0.000     NA     NA    1.000    1.000  1.130   1.130   1.130
11            cued ~~            cued  0.000 0.000     NA     NA    0.000    0.000  0.000   0.000   0.000
12 LowAUC1.noncued ~1                  0.000 0.000     NA     NA    0.000    0.000  0.000   0.000   0.000
13    LowAUC1.cued ~1                  0.000 0.000     NA     NA    0.000    0.000  0.000   0.000   0.000
14         noncued ~1                  6.457 0.125 51.729  0.000    6.213    6.702  5.724   5.724   5.724
15   dcued_noncued ~1                  0.252 0.254  0.991  0.322   -0.246    0.749  0.918   0.918   0.918
16         noncued ~~   dcued_noncued -0.176 0.076 -2.320  0.020   -0.324   -0.027 -0.592  -0.592  -0.592
17   dcued_noncued  ~         fluency -0.180 0.110 -1.646  0.100   -0.395    0.034 -0.657  -0.181  -0.657
18   dcued_noncued  ~     originality  0.121 0.065  1.866  0.062   -0.006    0.249  0.443   0.206   0.443
19            cued  ~         fluency  0.000 0.000     NA     NA    0.000    0.000  0.000   0.000   0.000
20            cued  ~     originality  0.000 0.000     NA     NA    0.000    0.000  0.000   0.000   0.000
21         noncued  ~         fluency  0.000 0.000     NA     NA    0.000    0.000  0.000   0.000   0.000
22         noncued  ~     originality  0.000 0.000     NA     NA    0.000    0.000  0.000   0.000   0.000
23 LowAUC1.noncued ~~ LowAUC1.noncued  0.161 0.027  5.920  0.000    0.108    0.214  0.161   0.112   0.112
24 LowAUC2.noncued ~~ LowAUC2.noncued  0.084 0.016  5.134  0.000    0.052    0.117  0.084   0.063   0.063
25 LowAUC3.noncued ~~ LowAUC3.noncued  0.102 0.020  5.110  0.000    0.063    0.142  0.102   0.062   0.062
26 LowAUC4.noncued ~~ LowAUC4.noncued  0.147 0.026  5.598  0.000    0.096    0.199  0.147   0.085   0.085
27    LowAUC1.cued ~~    LowAUC1.cued  0.110 0.019  5.824  0.000    0.073    0.146  0.110   0.099   0.099
28    LowAUC2.cued ~~    LowAUC2.cued  0.071 0.014  4.988  0.000    0.043    0.098  0.071   0.056   0.056
29    LowAUC3.cued ~~    LowAUC3.cued  0.078 0.016  4.984  0.000    0.047    0.108  0.078   0.056   0.056
30    LowAUC4.cued ~~    LowAUC4.cued  0.147 0.025  5.883  0.000    0.098    0.196  0.147   0.105   0.105
31         noncued ~~         noncued  1.273 0.210  6.047  0.000    0.860    1.685  1.000   1.000   1.000
32   dcued_noncued ~~   dcued_noncued  0.069 0.022  3.146  0.002    0.026    0.113  0.922   0.922   0.922
33         fluency ~~         fluency  0.076 0.000     NA     NA    0.076    0.076  0.076   1.000   0.076
34         fluency ~~     originality -0.005 0.000     NA     NA   -0.005   -0.005 -0.005  -0.039  -0.005
35     originality ~~     originality  0.215 0.000     NA     NA    0.215    0.215  0.215   1.000   0.215
36 LowAUC2.noncued ~1                  0.046 0.302  0.153  0.879   -0.546    0.639  0.046   0.040   0.040
37 LowAUC3.noncued ~1                 -0.673 0.334 -2.012  0.044   -1.328   -0.018 -0.673  -0.524  -0.524
38 LowAUC4.noncued ~1                 -0.835 0.361 -2.311  0.021   -1.542   -0.127 -0.835  -0.634  -0.634
39    LowAUC2.cued ~1                 -0.703 0.322 -2.181  0.029   -1.334   -0.071 -0.703  -0.627  -0.627
40    LowAUC3.cued ~1                 -1.116 0.339 -3.296  0.001   -1.780   -0.453 -1.116  -0.947  -0.947
41    LowAUC4.cued ~1                 -0.995 0.383 -2.595  0.009   -1.747   -0.244 -0.995  -0.840  -0.840
42         fluency ~1                  1.610 0.000     NA     NA    1.610    1.610  1.610   5.842   1.610
43     originality ~1                  2.552 0.000     NA     NA    2.552    2.552  2.552   5.497   2.552
44            cued ~1                  0.000 0.000     NA     NA    0.000    0.000  0.000   0.000   0.000
> 

Table: Table 2: Factor Loadings

Latent Factor   Indicator              B      SE        Z    Beta  sig 
--------------  ----------------  ------  ------  -------  ------  ----
noncued         LowAUC1.noncued    1.000   0.000       NA   0.942  NA  
noncued         LowAUC2.noncued    0.994   0.046   21.547   0.968  *** 
noncued         LowAUC3.noncued    1.102   0.051   21.600   0.968  *** 
noncued         LowAUC4.noncued    1.117   0.055   20.266   0.957  *** 
cued            LowAUC1.cued       1.000   0.000       NA   0.949  NA  
cued            LowAUC2.cued       1.091   0.047   23.021   0.972  *** 
cued            LowAUC3.cued       1.147   0.050   23.028   0.972  *** 
cued            LowAUC4.cued       1.124   0.056   19.931   0.946  *** 
dcued_noncued   cued               1.000   0.000       NA   0.275  NA  
> 
